# Supplementary material for: 3-(Amino­carbon­yl)pyridinium diaqua-bis­(pyridine-2,6-dicarboxyl­ato)bis­muthate(III) monohydrate
Source: Acta Crystallogr Sect E Struct Rep Online. 2012 Jun 20;68(Pt 7):m952–3. doi: 10.1107/S160053681202630X (PMC3393208; doi:10.1107/S160053681202630X)
Supplement: Supplementary file 1 [file e-68-0m952-sup1.cif]

##############################################################################
#                                                                            #
# This CIF contains the data in a paper accepted for publication in          #
# Acta Crystallographica Section E. It conforms to the requirements of       #
# Notes for Authors for Acta Crystallographica Section E, and has been       #
# peer reviewed under the auspices of the IUCr Commission on Journals.       #
#                                                                            #
# Full details of the Crystallographic Information File format               #
# are given in the paper "The Crystallographic Information File (CIF):       #
# a New Standard Archive File for Crystallography" by S. R. Hall, F. H.      #
# Allen and I. D. Brown [Acta Cryst. (1991), A47, 655-685].                  #
#                                                                            #
# The current version of the core CIF dictionary is obtainable from          #
# ftp://ftp.iucr.org/pub/cif_core.dic.                                       #
#                                                                            #
# Software is freely available for graphical display of the structure(s)     #
# in this CIF. For information consult the CIF software page                 #
# http://www.iucr.org/resources/cif/software.                                #
#                                                                            #
# This file may be used for bona fide research purposes within the           #
# scientific community so long as proper attribution is given to the journal # 
# article from which it was obtained.                                        #
#                                                                            #
##############################################################################
data_I
_audit_creation_method     SHELXL-97
_chemical_name_systematic
;
3-(Aminocarbonyl)pyridinium
diaquabis(pyridine-2,6-dicarboxylato)bismuthate(III)
monohydrate
;
_chemical_name_common     ?
_chemical_formula_moiety     'C14 H10 Bi N2 O10, C6 H7 N2 O, H2 O'
_chemical_formula_sum     'C20 H19 Bi N4 O12'
_chemical_formula_iupac     '(C6 H7 N2 O) [Bi (C7 H3 N O4)2 (H2 O)2], H2 O'
_chemical_formula_weight     716.37
_chemical_melting_point     ?
_symmetry_cell_setting     triclinic
_symmetry_space_group_name_H-M     'P -1'
loop_
    _symmetry_equiv_pos_as_xyz
    'x, y, z'
    '-x, -y, -z'
_cell_length_a     8.7702(6)
_cell_length_b     10.7954(7)
_cell_length_c     11.9203(8)
_cell_angle_alpha     80.409(3)
_cell_angle_beta     80.952(3)
_cell_angle_gamma     81.730(3)
_cell_volume     1090.92(13)
_cell_formula_units_Z     2
_cell_measurement_reflns_used     5622
_cell_measurement_theta_min     2.37
_cell_measurement_theta_max     27.55
_cell_measurement_temperature     296(2)
_exptl_crystal_description     plate
_exptl_crystal_colour     colourless
_exptl_crystal_size_max     0.32
_exptl_crystal_size_mid     0.20
_exptl_crystal_size_min     0.20
_exptl_crystal_density_diffrn     2.181
_exptl_crystal_density_meas     ?
_exptl_crystal_density_method     'not measured'
_exptl_crystal_F_000     692
_exptl_absorpt_coefficient_mu     8.160
_exptl_absorpt_correction_type     multi-scan
_exptl_absorpt_process_details     '(SADABS; Sheldrick, 1996)'
_exptl_absorpt_correction_T_min     0.1799
_exptl_absorpt_correction_T_max     0.2922
_exptl_special_details     ?
_diffrn_ambient_temperature     296(2)
_diffrn_radiation_type     MoK\a
_diffrn_radiation_wavelength     0.71073
_diffrn_radiation_source     'fine-focus sealed tube'
_diffrn_radiation_monochromator     graphite
_diffrn_measurement_device_type     'Bruker SMART CCD area-detector'
_diffrn_measurement_method     'phi and omega scans'
_diffrn_detector_area_resol_mean     ?
_diffrn_reflns_number     8311
_diffrn_reflns_av_R_equivalents     0.0457
_diffrn_reflns_av_sigmaI/netI     0.0707
_diffrn_reflns_theta_min     1.75
_diffrn_reflns_theta_max     27.55
_diffrn_reflns_theta_full     25.00
_diffrn_measured_fraction_theta_max     0.990
_diffrn_measured_fraction_theta_full     0.997
_diffrn_reflns_limit_h_min     -11
_diffrn_reflns_limit_h_max     10
_diffrn_reflns_limit_k_min     -13
_diffrn_reflns_limit_k_max     8
_diffrn_reflns_limit_l_min     -15
_diffrn_reflns_limit_l_max     12
_refine_special_details
;
Refinement of <i>F</i>^2^ against ALL reflections. The weighted <i>R</i>-factor
<i>wR</i> and goodness of fit <i>S</i> are based on <i>F</i>^2^, conventional
<i>R</i>-factors <i>R</i> are based on <i>F</i>, with <i>F</i> set to zero for
negative <i>F</i>^2^. The threshold expression of <i>F</i>^2^ >
\s(<i>F</i>^2^) is used only for calculating <i>R</i>-factors(gt) <i>etc</i>.
and is not relevant to the choice of reflections for refinement.
<i>R</i>-factors based on <i>F</i>^2^ are statistically about twice as large
as those based on <i>F</i>, and <i>R</i>- factors based on ALL data will be
even larger.
;
_reflns_number_total     4994
_reflns_number_gt     4689
_reflns_threshold_expression     I>2sigma(I)
_refine_ls_structure_factor_coef     Fsqd
_refine_ls_matrix_type     full
_refine_ls_R_factor_all     0.0423
_refine_ls_R_factor_gt     0.0397
_refine_ls_wR_factor_gt     0.1022
_refine_ls_wR_factor_ref     0.1038
_refine_ls_goodness_of_fit_ref     1.049
_refine_ls_restrained_S_all     1.049
_refine_ls_number_reflns     4994
_refine_ls_number_parameters     335
_refine_ls_number_restraints     0
_refine_ls_hydrogen_treatment     constr
_refine_ls_weighting_scheme     calc
_refine_ls_weighting_details
                 'calc w=1/[\s^2^(Fo^2^)+(0.0600P)^2^] where P=(Fo^2^+2Fc^2^)/3'
_atom_sites_solution_hydrogens     geom
_atom_sites_solution_primary     direct
_atom_sites_solution_secondary     difmap
_refine_ls_shift/su_max     0.001
_refine_ls_shift/su_mean     0.000
_refine_diff_density_max     3.286
_refine_diff_density_min     -4.297
_refine_ls_extinction_method     'SHELXL97 (Sheldrick, 2008)'
_refine_ls_extinction_coef     0.0028(6)
_refine_ls_extinction_expression
                                  'Fc^*^=kFc[1+0.001xFc^2^\l^3^/sin(2\q)]^-1/4^'
loop_
    _atom_type_symbol
    _atom_type_description
    _atom_type_scat_dispersion_real
    _atom_type_scat_dispersion_imag
    _atom_type_scat_source
    'C' 'C' 0.0030 0.0020
                         'International Tables Vol C Tables 4.2.6.8 and 6.1.1.4'
    'H' 'H' 0.0000 0.0000
                         'International Tables Vol C Tables 4.2.6.8 and 6.1.1.4'
    'N' 'N' 0.0060 0.0030
                         'International Tables Vol C Tables 4.2.6.8 and 6.1.1.4'
    'O' 'O' 0.0110 0.0060
                         'International Tables Vol C Tables 4.2.6.8 and 6.1.1.4'
    'Bi' 'Bi' -4.1080 10.2570
                         'International Tables Vol C Tables 4.2.6.8 and 6.1.1.4'
_computing_data_collection     'SMART (Bruker, 1998)'
_computing_cell_refinement     'SAINT (Bruker, 1998)'
_computing_data_reduction     'SAINT (Bruker, 1998)'
_computing_structure_solution     'SHELXS97 (Sheldrick, 2008)'
_computing_structure_refinement     'SHELXL97 (Sheldrick, 2008)'
_computing_molecular_graphics
            'SHELXTL (Sheldrick, 2008) and Mercury (Macrae <i>et al.</i>, 2008)'
_computing_publication_material
                         'SHELXTL (Sheldrick, 2008) and publCIF (Westrip, 2010)'
loop_
    _atom_site_type_symbol
    _atom_site_label
    _atom_site_fract_x
    _atom_site_fract_y
    _atom_site_fract_z
    _atom_site_U_iso_or_equiv
    _atom_site_adp_type
    _atom_site_calc_flag
    _atom_site_refinement_flags
    _atom_site_occupancy
    _atom_site_symmetry_multiplicity
    _atom_site_disorder_assembly
    _atom_site_disorder_group
    Bi Bi1 0.03927(2) 0.317631(15) 0.205035(14) 0.00719(10) Uani d . 1 1 . .
    O O1 -0.2391(5) 0.0131(4) 0.3621(3) 0.0160(9) Uani d . 1 1 . .
    O O2 -0.1181(5) 0.1617(4) 0.2430(3) 0.0133(8) Uani d . 1 1 . .
    O O3 0.1632(5) 0.4275(4) 0.3440(3) 0.0113(8) Uani d . 1 1 . .
    O O4 0.1835(5) 0.4423(4) 0.5264(3) 0.0131(8) Uani d . 1 1 . .
    O O5 0.2417(5) 0.1750(4) 0.2585(3) 0.0111(8) Uani d . 1 1 . .
    O O6 0.4205(5) 0.0122(4) 0.2244(4) 0.0176(9) Uani d . 1 1 . .
    O O7 -0.1387(6) 0.2967(4) -0.1314(4) 0.0222(10) Uani d . 1 1 . .
    O O8 -0.1157(5) 0.3531(4) 0.0370(3) 0.0119(8) Uani d . 1 1 . .
    O O9 -0.2156(5) 0.4615(4) 0.2792(3) 0.0138(8) Uani d . 1 1 . .
    H H9B -0.2893 0.4199 0.3131 0.017 Uiso d R 1 1 . .
    H H9A -0.2206 0.5148 0.3251 0.017 Uiso d R 1 1 . .
    O O10 0.2651(5) 0.4062(4) 0.0543(4) 0.0186(9) Uani d . 1 1 . .
    H H10A 0.3557 0.4188 0.0631 0.022 Uiso d R 1 1 . .
    H H10B 0.2214 0.4749 0.0209 0.022 Uiso d R 1 1 . .
    O O11 0.4567(5) 0.6816(4) 0.6148(4) 0.0148(9) Uani d . 1 1 . .
    N N1 -0.0245(5) 0.2448(4) 0.4131(4) 0.0075(9) Uani d . 1 1 . .
    N N2 0.1249(6) 0.1743(4) 0.0663(4) 0.0097(9) Uani d . 1 1 . .
    N N3 0.3864(6) 0.5920(5) 0.3084(4) 0.0142(10) Uani d . 1 1 . .
    H H3C 0.3117 0.5461 0.3175 0.017 Uiso d R 1 1 . .
    N N4 0.5959(6) 0.8405(5) 0.5319(4) 0.0158(10) Uani d . 1 1 . .
    H H4A 0.6050 0.8601 0.5974 0.019 Uiso calc R 1 1 . .
    H H4B 0.6371 0.8827 0.4697 0.019 Uiso calc R 1 1 . .
    C C1 -0.1618(6) 0.1040(5) 0.3427(4) 0.0089(10) Uani d . 1 1 . .
    C C2 -0.1153(7) 0.1532(5) 0.4435(5) 0.0098(10) Uani d . 1 1 . .
    C C3 -0.1650(7) 0.1078(5) 0.5570(4) 0.0114(11) Uani d . 1 1 . .
    H H3 -0.2275 0.0427 0.5763 0.014 Uiso calc R 1 1 . .
    C C4 -0.1177(7) 0.1637(5) 0.6417(5) 0.0109(11) Uani d . 1 1 . .
    H H4 -0.1519 0.1381 0.7189 0.013 Uiso calc R 1 1 . .
    C C5 -0.0206(7) 0.2567(5) 0.6103(4) 0.0104(10) Uani d . 1 1 . .
    H H5 0.0136 0.2930 0.6659 0.013 Uiso calc R 1 1 . .
    C C6 0.0257(6) 0.2955(5) 0.4942(4) 0.0079(10) Uani d . 1 1 . .
    C C7 0.1335(7) 0.3969(5) 0.4522(5) 0.0094(10) Uani d . 1 1 . .
    C C8 -0.0775(7) 0.2855(5) -0.0444(5) 0.0133(11) Uani d . 1 1 . .
    C C9 0.0580(7) 0.1811(5) -0.0284(5) 0.0098(11) Uani d . 1 1 . .
    C C10 0.1121(7) 0.0952(5) -0.1054(4) 0.0108(11) Uani d . 1 1 . .
    H H10 0.0667 0.1011 -0.1719 0.013 Uiso calc R 1 1 . .
    C C11 0.2330(7) 0.0013(5) -0.0831(5) 0.0135(12) Uani d . 1 1 . .
    H H11 0.2693 -0.0563 -0.1340 0.016 Uiso calc R 1 1 . .
    C C12 0.3002(7) -0.0059(5) 0.0177(5) 0.0115(11) Uani d . 1 1 . .
    H H12 0.3796 -0.0693 0.0365 0.014 Uiso calc R 1 1 . .
    C C13 0.2436(6) 0.0850(5) 0.0879(4) 0.0094(10) Uani d . 1 1 . .
    C C14 0.3107(7) 0.0891(5) 0.1975(5) 0.0109(11) Uani d . 1 1 . .
    C C32 0.5185(7) 0.7455(5) 0.5271(5) 0.0125(11) Uani d . 1 1 . .
    C C34 0.5059(7) 0.7129(5) 0.4113(5) 0.0107(11) Uani d . 1 1 . .
    C C35 0.4079(8) 0.6240(6) 0.4082(5) 0.0147(12) Uani d . 1 1 . .
    H H35 0.3561 0.5859 0.4766 0.018 Uiso calc R 1 1 . .
    C C37 0.4620(7) 0.6414(5) 0.2073(5) 0.0136(11) Uani d . 1 1 . .
    H H37 0.4458 0.6170 0.1393 0.016 Uiso calc R 1 1 . .
    C C38 0.5641(7) 0.7287(6) 0.2051(5) 0.0150(12) Uani d . 1 1 . .
    H H38 0.6185 0.7618 0.1358 0.018 Uiso calc R 1 1 . .
    C C39 0.5849(7) 0.7670(5) 0.3073(5) 0.0129(11) Uani d . 1 1 . .
    H H39 0.6505 0.8277 0.3064 0.016 Uiso calc R 1 1 . .
    O O1S 0.5518(6) 0.3379(5) 0.1336(4) 0.0270(11) Uani d . 1 1 . .
    H H1B 0.6481 0.3356 0.1081 0.032 Uiso d R 1 1 . .
    H H1A 0.5374 0.3208 0.2064 0.032 Uiso d R 1 1 . .
loop_
    _atom_site_aniso_label
    _atom_site_aniso_U_11
    _atom_site_aniso_U_22
    _atom_site_aniso_U_33
    _atom_site_aniso_U_12
    _atom_site_aniso_U_13
    _atom_site_aniso_U_23
    Bi1 0.00731(14) 0.00714(14) 0.00735(13) -0.00166(8) -0.00141(8) -0.00063(8)
    O1 0.019(2) 0.018(2) 0.0128(19) -0.0104(18) -0.0017(16) -0.0039(16)
    O2 0.018(2) 0.014(2) 0.0088(18) -0.0081(16) 0.0014(15) -0.0026(15)
    O3 0.012(2) 0.0117(18) 0.0110(18) -0.0058(15) -0.0016(15) -0.0009(14)
    O4 0.015(2) 0.014(2) 0.0138(19) -0.0046(16) -0.0030(16) -0.0070(15)
    O5 0.011(2) 0.0128(19) 0.0105(18) -0.0005(15) -0.0028(15) -0.0027(14)
    O6 0.016(2) 0.019(2) 0.017(2) 0.0010(18) -0.0045(17) -0.0019(17)
    O7 0.022(3) 0.028(2) 0.017(2) 0.0076(19) -0.0132(18) -0.0071(18)
    O8 0.012(2) 0.0135(19) 0.0103(18) 0.0005(16) -0.0034(15) -0.0024(14)
    O9 0.013(2) 0.014(2) 0.0145(19) -0.0026(16) -0.0004(16) -0.0021(15)
    O10 0.013(2) 0.018(2) 0.022(2) -0.0065(17) -0.0003(17) 0.0063(16)
    O11 0.013(2) 0.015(2) 0.016(2) -0.0055(17) 0.0007(16) -0.0013(16)
    N1 0.008(2) 0.007(2) 0.008(2) -0.0020(17) -0.0009(17) -0.0017(16)
    N2 0.012(2) 0.009(2) 0.009(2) -0.0036(18) -0.0046(18) 0.0014(16)
    N3 0.015(3) 0.010(2) 0.017(2) -0.0013(19) -0.003(2) 0.0020(18)
    N4 0.020(3) 0.017(2) 0.012(2) -0.009(2) -0.0027(19) 0.0001(18)
    C1 0.007(3) 0.008(2) 0.011(2) 0.0050(19) -0.0028(19) -0.0028(19)
    C2 0.010(3) 0.005(2) 0.014(3) 0.002(2) -0.003(2) -0.0034(19)
    C3 0.014(3) 0.012(3) 0.009(2) -0.005(2) -0.002(2) 0.0010(19)
    C4 0.012(3) 0.011(3) 0.008(2) 0.000(2) 0.000(2) 0.001(2)
    C5 0.011(3) 0.010(2) 0.010(2) -0.001(2) -0.003(2) 0.0004(19)
    C6 0.005(2) 0.007(2) 0.010(2) 0.0031(19) -0.0012(19) 0.0011(18)
    C7 0.008(3) 0.008(2) 0.013(3) 0.001(2) -0.003(2) -0.002(2)
    C8 0.009(3) 0.016(3) 0.015(3) -0.002(2) -0.004(2) -0.001(2)
    C9 0.011(3) 0.009(3) 0.009(2) -0.002(2) 0.000(2) -0.0022(19)
    C10 0.012(3) 0.013(3) 0.009(2) -0.003(2) -0.001(2) -0.0032(19)
    C11 0.011(3) 0.014(3) 0.017(3) -0.005(2) 0.003(2) -0.008(2)
    C12 0.008(3) 0.011(3) 0.016(3) -0.003(2) 0.001(2) -0.001(2)
    C13 0.008(3) 0.011(2) 0.008(2) -0.005(2) 0.0013(19) 0.0006(19)
    C14 0.013(3) 0.009(3) 0.011(2) -0.003(2) -0.003(2) -0.0007(19)
    C32 0.009(3) 0.012(3) 0.015(3) 0.001(2) -0.001(2) 0.001(2)
    C34 0.008(3) 0.008(2) 0.015(3) 0.003(2) -0.001(2) 0.000(2)
    C35 0.016(3) 0.013(3) 0.014(3) -0.001(2) -0.002(2) 0.002(2)
    C37 0.016(3) 0.011(3) 0.016(3) -0.001(2) -0.008(2) -0.003(2)
    C38 0.013(3) 0.013(3) 0.017(3) -0.004(2) 0.002(2) 0.001(2)
    C39 0.010(3) 0.010(3) 0.018(3) -0.002(2) -0.003(2) 0.001(2)
    O1S 0.016(2) 0.044(3) 0.019(2) -0.009(2) -0.0021(18) 0.006(2)
_geom_special_details
;
All e.s.d.'s (except the e.s.d. in the dihedral angle between two l.s. planes)
are estimated using the full covariance matrix. The cell e.s.d.'s are taken
into account individually in the estimation of e.s.d.'s in distances, angles
and torsion angles; correlations between e.s.d.'s in cell parameters are only
used when they are defined by crystal symmetry. An approximate (isotropic)
treatment of cell e.s.d.'s is used for estimating e.s.d.'s involving l.s.
planes.
;
loop_
    _geom_bond_atom_site_label_1
    _geom_bond_atom_site_label_2
    _geom_bond_site_symmetry_2
    _geom_bond_distance
    _geom_bond_publ_flag
    Bi1 O2 . 2.271(4) ?
    Bi1 O5 . 2.274(4) ?
    Bi1 N2 . 2.412(4) ?
    Bi1 N1 . 2.475(4) ?
    Bi1 O8 . 2.541(4) ?
    Bi1 O10 . 2.630(4) ?
    Bi1 O3 . 2.631(4) ?
    Bi1 O9 . 2.651(4) ?
    O1 C1 . 1.241(6) ?
    O2 C1 . 1.276(6) ?
    O3 C7 . 1.272(7) ?
    O4 C7 . 1.242(6) ?
    O5 C14 . 1.297(7) ?
    O6 C14 . 1.223(7) ?
    O7 C8 . 1.221(7) ?
    O8 C8 . 1.284(7) ?
    O9 H9B . 0.8500 ?
    O9 H9A . 0.8499 ?
    O10 H10A . 0.8500 ?
    O10 H10B . 0.8498 ?
    O11 C32 . 1.245(7) ?
    N1 C2 . 1.327(6) ?
    N1 C6 . 1.344(6) ?
    N2 C13 . 1.339(7) ?
    N2 C9 . 1.339(7) ?
    N3 C35 . 1.340(8) ?
    N3 C37 . 1.346(8) ?
    N3 H3C . 0.8600 ?
    N4 C32 . 1.322(7) ?
    N4 H4A . 0.8600 ?
    N4 H4B . 0.8600 ?
    C1 C2 . 1.524(7) ?
    C2 C3 . 1.384(7) ?
    C3 C4 . 1.400(7) ?
    C3 H3 . 0.9300 ?
    C4 C5 . 1.376(7) ?
    C4 H4 . 0.9300 ?
    C5 C6 . 1.391(7) ?
    C5 H5 . 0.9300 ?
    C6 C7 . 1.520(7) ?
    C8 C9 . 1.528(8) ?
    C9 C10 . 1.396(7) ?
    C10 C11 . 1.383(8) ?
    C10 H10 . 0.9300 ?
    C11 C12 . 1.406(8) ?
    C11 H11 . 0.9300 ?
    C12 C13 . 1.383(7) ?
    C12 H12 . 0.9300 ?
    C13 C14 . 1.524(7) ?
    C32 C34 . 1.504(8) ?
    C34 C35 . 1.385(8) ?
    C34 C39 . 1.401(8) ?
    C35 H35 . 0.9300 ?
    C37 C38 . 1.385(8) ?
    C37 H37 . 0.9300 ?
    C38 C39 . 1.395(8) ?
    C38 H38 . 0.9300 ?
    C39 H39 . 0.9300 ?
    O1S H1B . 0.8500 ?
    O1S H1A . 0.8500 ?
loop_
    _geom_angle_atom_site_label_1
    _geom_angle_atom_site_label_2
    _geom_angle_atom_site_label_3
    _geom_angle_site_symmetry_1
    _geom_angle_site_symmetry_3
    _geom_angle
    _geom_angle_publ_flag
    O2 Bi1 O5 . . 90.01(15) ?
    O2 Bi1 N2 . . 71.89(14) ?
    O5 Bi1 N2 . . 68.92(14) ?
    O2 Bi1 N1 . . 67.23(13) ?
    O5 Bi1 N1 . . 73.07(14) ?
    N2 Bi1 N1 . . 122.99(14) ?
    O2 Bi1 O8 . . 74.88(13) ?
    O5 Bi1 O8 . . 134.11(12) ?
    N2 Bi1 O8 . . 65.21(14) ?
    N1 Bi1 O8 . . 133.40(13) ?
    O2 Bi1 O10 . . 142.16(13) ?
    O5 Bi1 O10 . . 80.74(14) ?
    N2 Bi1 O10 . . 70.54(14) ?
    N1 Bi1 O10 . . 140.96(14) ?
    O8 Bi1 O10 . . 85.52(13) ?
    O2 Bi1 O3 . . 130.76(12) ?
    O5 Bi1 O3 . . 75.54(13) ?
    N2 Bi1 O3 . . 137.93(14) ?
    N1 Bi1 O3 . . 63.53(12) ?
    O8 Bi1 O3 . . 145.34(12) ?
    O10 Bi1 O3 . . 82.39(12) ?
    O2 Bi1 O9 . . 84.07(14) ?
    O5 Bi1 O9 . . 145.08(13) ?
    N2 Bi1 O9 . . 139.30(14) ?
    N1 Bi1 O9 . . 72.92(14) ?
    O8 Bi1 O9 . . 77.23(12) ?
    O10 Bi1 O9 . . 123.14(13) ?
    O3 Bi1 O9 . . 82.50(12) ?
    C1 O2 Bi1 . . 125.2(3) ?
    C7 O3 Bi1 . . 120.2(3) ?
    C14 O5 Bi1 . . 123.2(3) ?
    C8 O8 Bi1 . . 120.5(4) ?
    Bi1 O9 H9B . . 113.8 ?
    Bi1 O9 H9A . . 125.5 ?
    H9B O9 H9A . . 99.6 ?
    Bi1 O10 H10A . . 130.4 ?
    Bi1 O10 H10B . . 103.5 ?
    H10A O10 H10B . . 107.7 ?
    C2 N1 C6 . . 119.9(4) ?
    C2 N1 Bi1 . . 117.0(3) ?
    C6 N1 Bi1 . . 123.1(3) ?
    C13 N2 C9 . . 120.3(5) ?
    C13 N2 Bi1 . . 117.1(3) ?
    C9 N2 Bi1 . . 122.6(4) ?
    C35 N3 C37 . . 121.8(5) ?
    C35 N3 H3C . . 111.5 ?
    C37 N3 H3C . . 126.1 ?
    C32 N4 H4A . . 120.0 ?
    C32 N4 H4B . . 120.0 ?
    H4A N4 H4B . . 120.0 ?
    O1 C1 O2 . . 124.8(5) ?
    O1 C1 C2 . . 119.0(5) ?
    O2 C1 C2 . . 116.2(4) ?
    N1 C2 C3 . . 122.7(5) ?
    N1 C2 C1 . . 114.2(4) ?
    C3 C2 C1 . . 123.1(5) ?
    C2 C3 C4 . . 117.5(5) ?
    C2 C3 H3 . . 121.3 ?
    C4 C3 H3 . . 121.3 ?
    C5 C4 C3 . . 119.8(5) ?
    C5 C4 H4 . . 120.1 ?
    C3 C4 H4 . . 120.1 ?
    C4 C5 C6 . . 119.0(5) ?
    C4 C5 H5 . . 120.5 ?
    C6 C5 H5 . . 120.5 ?
    N1 C6 C5 . . 121.0(5) ?
    N1 C6 C7 . . 116.6(4) ?
    C5 C6 C7 . . 122.3(5) ?
    O4 C7 O3 . . 126.2(5) ?
    O4 C7 C6 . . 117.2(5) ?
    O3 C7 C6 . . 116.6(5) ?
    O7 C8 O8 . . 126.5(6) ?
    O7 C8 C9 . . 118.0(5) ?
    O8 C8 C9 . . 115.5(5) ?
    N2 C9 C10 . . 120.1(5) ?
    N2 C9 C8 . . 116.2(5) ?
    C10 C9 C8 . . 123.7(5) ?
    C11 C10 C9 . . 120.1(5) ?
    C11 C10 H10 . . 119.9 ?
    C9 C10 H10 . . 119.9 ?
    C10 C11 C12 . . 119.0(5) ?
    C10 C11 H11 . . 120.5 ?
    C12 C11 H11 . . 120.5 ?
    C13 C12 C11 . . 117.5(6) ?
    C13 C12 H12 . . 121.3 ?
    C11 C12 H12 . . 121.3 ?
    N2 C13 C12 . . 122.9(5) ?
    N2 C13 C14 . . 115.0(5) ?
    C12 C13 C14 . . 122.1(5) ?
    O6 C14 O5 . . 124.2(5) ?
    O6 C14 C13 . . 120.1(5) ?
    O5 C14 C13 . . 115.8(5) ?
    O11 C32 N4 . . 122.4(5) ?
    O11 C32 C34 . . 118.9(5) ?
    N4 C32 C34 . . 118.7(5) ?
    C35 C34 C39 . . 118.3(5) ?
    C35 C34 C32 . . 117.2(5) ?
    C39 C34 C32 . . 124.5(5) ?
    N3 C35 C34 . . 121.1(5) ?
    N3 C35 H35 . . 119.4 ?
    C34 C35 H35 . . 119.4 ?
    N3 C37 C38 . . 119.7(5) ?
    N3 C37 H37 . . 120.2 ?
    C38 C37 H37 . . 120.2 ?
    C37 C38 C39 . . 119.8(5) ?
    C37 C38 H38 . . 120.1 ?
    C39 C38 H38 . . 120.1 ?
    C38 C39 C34 . . 119.2(5) ?
    C38 C39 H39 . . 120.4 ?
    C34 C39 H39 . . 120.4 ?
    H1B O1S H1A . . 111.1 ?
loop_
    _geom_torsion_atom_site_label_1
    _geom_torsion_atom_site_label_2
    _geom_torsion_atom_site_label_3
    _geom_torsion_atom_site_label_4
    _geom_torsion_site_symmetry_1
    _geom_torsion_site_symmetry_2
    _geom_torsion_site_symmetry_3
    _geom_torsion_site_symmetry_4
    _geom_torsion
    _geom_torsion_publ_flag
    O5 Bi1 O2 C1 . . . . 68.1(4) ?
    N2 Bi1 O2 C1 . . . . 135.9(5) ?
    N1 Bi1 O2 C1 . . . . -3.5(4) ?
    O8 Bi1 O2 C1 . . . . -155.8(5) ?
    O10 Bi1 O2 C1 . . . . 142.9(4) ?
    O3 Bi1 O2 C1 . . . . -2.7(5) ?
    O9 Bi1 O2 C1 . . . . -77.4(4) ?
    O2 Bi1 O3 C7 . . . . -2.2(5) ?
    O5 Bi1 O3 C7 . . . . -79.4(4) ?
    N2 Bi1 O3 C7 . . . . -112.2(4) ?
    N1 Bi1 O3 C7 . . . . -1.4(4) ?
    O8 Bi1 O3 C7 . . . . 127.6(4) ?
    O10 Bi1 O3 C7 . . . . -161.7(4) ?
    O9 Bi1 O3 C7 . . . . 73.3(4) ?
    O2 Bi1 O5 C14 . . . . 71.8(4) ?
    N2 Bi1 O5 C14 . . . . 1.3(4) ?
    N1 Bi1 O5 C14 . . . . 137.9(4) ?
    O8 Bi1 O5 C14 . . . . 3.1(5) ?
    O10 Bi1 O5 C14 . . . . -71.3(4) ?
    O3 Bi1 O5 C14 . . . . -155.8(4) ?
    O9 Bi1 O5 C14 . . . . 151.4(4) ?
    O2 Bi1 O8 C8 . . . . -79.2(4) ?
    O5 Bi1 O8 C8 . . . . -4.3(5) ?
    N2 Bi1 O8 C8 . . . . -2.5(4) ?
    N1 Bi1 O8 C8 . . . . -115.3(4) ?
    O10 Bi1 O8 C8 . . . . 68.2(4) ?
    O3 Bi1 O8 C8 . . . . 137.9(4) ?
    O9 Bi1 O8 C8 . . . . -166.4(4) ?
    O2 Bi1 N1 C2 . . . . 0.4(4) ?
    O5 Bi1 N1 C2 . . . . -97.0(4) ?
    N2 Bi1 N1 C2 . . . . -47.2(4) ?
    O8 Bi1 N1 C2 . . . . 38.5(5) ?
    O10 Bi1 N1 C2 . . . . -147.0(4) ?
    O3 Bi1 N1 C2 . . . . -178.9(4) ?
    O9 Bi1 N1 C2 . . . . 91.0(4) ?
    O2 Bi1 N1 C6 . . . . -178.2(5) ?
    O5 Bi1 N1 C6 . . . . 84.5(4) ?
    N2 Bi1 N1 C6 . . . . 134.2(4) ?
    O8 Bi1 N1 C6 . . . . -140.0(4) ?
    O10 Bi1 N1 C6 . . . . 34.4(5) ?
    O3 Bi1 N1 C6 . . . . 2.5(4) ?
    O9 Bi1 N1 C6 . . . . -87.5(4) ?
    O2 Bi1 N2 C13 . . . . -97.1(4) ?
    O5 Bi1 N2 C13 . . . . 0.2(3) ?
    N1 Bi1 N2 C13 . . . . -51.3(4) ?
    O8 Bi1 N2 C13 . . . . -178.4(4) ?
    O10 Bi1 N2 C13 . . . . 87.5(4) ?
    O3 Bi1 N2 C13 . . . . 34.5(5) ?
    O9 Bi1 N2 C13 . . . . -153.9(3) ?
    O2 Bi1 N2 C9 . . . . 82.5(4) ?
    O5 Bi1 N2 C9 . . . . 179.7(4) ?
    N1 Bi1 N2 C9 . . . . 128.2(4) ?
    O8 Bi1 N2 C9 . . . . 1.2(4) ?
    O10 Bi1 N2 C9 . . . . -92.9(4) ?
    O3 Bi1 N2 C9 . . . . -146.0(4) ?
    O9 Bi1 N2 C9 . . . . 25.7(5) ?
    Bi1 O2 C1 O1 . . . . -174.8(4) ?
    Bi1 O2 C1 C2 . . . . 5.8(7) ?
    C6 N1 C2 C3 . . . . 1.5(8) ?
    Bi1 N1 C2 C3 . . . . -177.1(4) ?
    C6 N1 C2 C1 . . . . -179.4(5) ?
    Bi1 N1 C2 C1 . . . . 2.0(6) ?
    O1 C1 C2 N1 . . . . 175.8(5) ?
    O2 C1 C2 N1 . . . . -4.8(7) ?
    O1 C1 C2 C3 . . . . -5.1(8) ?
    O2 C1 C2 C3 . . . . 174.3(5) ?
    N1 C2 C3 C4 . . . . 0.9(9) ?
    C1 C2 C3 C4 . . . . -178.1(5) ?
    C2 C3 C4 C5 . . . . -2.4(9) ?
    C3 C4 C5 C6 . . . . 1.6(9) ?
    C2 N1 C6 C5 . . . . -2.4(8) ?
    Bi1 N1 C6 C5 . . . . 176.1(4) ?
    C2 N1 C6 C7 . . . . 178.1(5) ?
    Bi1 N1 C6 C7 . . . . -3.4(6) ?
    C4 C5 C6 N1 . . . . 0.9(8) ?
    C4 C5 C6 C7 . . . . -179.6(5) ?
    Bi1 O3 C7 O4 . . . . -179.4(5) ?
    Bi1 O3 C7 C6 . . . . 0.3(6) ?
    N1 C6 C7 O4 . . . . -178.4(5) ?
    C5 C6 C7 O4 . . . . 2.1(8) ?
    N1 C6 C7 O3 . . . . 1.9(7) ?
    C5 C6 C7 O3 . . . . -177.6(5) ?
    Bi1 O8 C8 O7 . . . . -176.9(5) ?
    Bi1 O8 C8 C9 . . . . 3.2(6) ?
    C13 N2 C9 C10 . . . . -0.2(8) ?
    Bi1 N2 C9 C10 . . . . -179.7(4) ?
    C13 N2 C9 C8 . . . . 179.4(5) ?
    Bi1 N2 C9 C8 . . . . -0.1(6) ?
    O7 C8 C9 N2 . . . . 178.1(5) ?
    O8 C8 C9 N2 . . . . -2.1(7) ?
    O7 C8 C9 C10 . . . . -2.4(8) ?
    O8 C8 C9 C10 . . . . 177.5(5) ?
    N2 C9 C10 C11 . . . . 1.2(8) ?
    C8 C9 C10 C11 . . . . -178.3(5) ?
    C9 C10 C11 C12 . . . . -0.1(8) ?
    C10 C11 C12 C13 . . . . -1.9(8) ?
    C9 N2 C13 C12 . . . . -2.0(8) ?
    Bi1 N2 C13 C12 . . . . 177.5(4) ?
    C9 N2 C13 C14 . . . . 179.1(4) ?
    Bi1 N2 C13 C14 . . . . -1.3(6) ?
    C11 C12 C13 N2 . . . . 3.1(8) ?
    C11 C12 C13 C14 . . . . -178.2(5) ?
    Bi1 O5 C14 O6 . . . . 179.4(4) ?
    Bi1 O5 C14 C13 . . . . -2.4(6) ?
    N2 C13 C14 O6 . . . . -179.3(5) ?
    C12 C13 C14 O6 . . . . 1.8(8) ?
    N2 C13 C14 O5 . . . . 2.4(7) ?
    C12 C13 C14 O5 . . . . -176.5(5) ?
    O11 C32 C34 C35 . . . . 8.6(8) ?
    N4 C32 C34 C35 . . . . -172.0(6) ?
    O11 C32 C34 C39 . . . . -172.1(6) ?
    N4 C32 C34 C39 . . . . 7.3(9) ?
    C37 N3 C35 C34 . . . . 2.0(9) ?
    C39 C34 C35 N3 . . . . -1.3(9) ?
    C32 C34 C35 N3 . . . . 178.1(5) ?
    C35 N3 C37 C38 . . . . -0.6(9) ?
    N3 C37 C38 C39 . . . . -1.5(9) ?
    C37 C38 C39 C34 . . . . 2.2(9) ?
    C35 C34 C39 C38 . . . . -0.8(9) ?
    C32 C34 C39 C38 . . . . 179.9(6) ?
loop_
    _geom_hbond_atom_site_label_D
    _geom_hbond_atom_site_label_H
    _geom_hbond_atom_site_label_A
    _geom_hbond_site_symmetry_A
    _geom_hbond_distance_DH
    _geom_hbond_distance_HA
    _geom_hbond_distance_DA
    _geom_hbond_angle_DHA
    O1S H1A O11 2_666 0.85 2.14 2.961(7) 164
    O1S H1B O8 1_655 0.85 2.13 2.979(7) 173
    N3 H3C O3 . 0.86 1.91 2.766(7) 173
    N4 H4A O5 2_666 0.86 2.29 3.035(6) 144
    N4 H4B O1 1_665 0.86 2.05 2.874(6) 160
    O9 H9A O4 2_566 0.85 1.99 2.760(5) 151
    O9 H9B O11 2_566 0.85 1.96 2.811(6) 177
    O10 H10A O1S . 0.85 2.05 2.782(7) 144
    O10 H10B O8 2_565 0.85 2.02 2.860(6) 172
    C5 H5 O7 1_556 0.93 2.57 3.170(7) 122
    C11 H11 O2 2_555 0.93 2.49 3.159(7) 129
    C35 H35 O4 . 0.93 2.27 3.004(8) 136
    C39 H39 O1 1_665 0.93 2.57 3.456(7) 160
    C38 H38 Cg1 2_665 0.93 2.70 3.549(7) 153
data_global
_journal_date_recd_electronic     2012-03-29
_journal_date_accepted     2012-06-10
_journal_name_full     'Acta Crystallographica, Section E'
_journal_year     2012
_journal_volume     68
_journal_issue      7
_journal_page_first     m952
_journal_page_last     m953
_journal_paper_category     QM
_journal_paper_doi     10.1107/S160053681202630X
_journal_coeditor_code     SU2401
_publ_contact_author_name     'Janet Soleimannejad'
_publ_contact_author_address
;
School of Chemistry,
College of Science,
University of Tehran,
Tehran,
Iran
;
_publ_contact_author_email
;
janet_soleimannejad@khayam.ut.ac.ir
;
_publ_contact_author_fax     '+98(21)66495291'
_publ_contact_author_phone     '+98(21)66495291'
_publ_section_title
;
3-(Aminocarbonyl)pyridinium
diaquabis(pyridine-2,6-dicarboxylato)bismuthate(III)
monohydrate
;
loop_
    _publ_author_name
    _publ_author_address
    'Soleimannejad, Janet'
;
School of Chemistry,
College of Science,
University of Tehran,
Tehran,
Iran
;
    'Gholizadeh, Samira'
;
School of Chemistry,
College of Science,
University of Tehran,
Tehran,
Iran
;
