# Supplementary material for: 3-(Amino­carbon­yl)pyridinium diaqua-bis­(pyridine-2,6-dicarboxyl­ato)bis­muthate(III) monohydrate
Source: Acta Crystallogr Sect E Struct Rep Online. 2012 Jun 20;68(Pt 7):m952–3. doi: 10.1107/S160053681202630X (PMC3393208; doi:10.1107/S160053681202630X)
Supplement: Supplementary file 2 [file e-68-0m952-Isup2.hkl]

# 
# h,k,l, Fc-squared, Fo-squared, sigma(Fo-squared) and status flag 
# 
data_I
_shelx_title ' SG34 in P-1' 
_shelx_refln_list_code          4 
_shelx_F_calc_maximum      320.46 
_exptl_crystal_F_000       691.82 
_reflns_d_resolution_high  0.7683 
 
loop_ 
 _symmetry_equiv_pos_as_xyz 
 'x, y, z' 
 '-x, -y, -z' 
 
_cell_length_a     8.7702 
_cell_length_b    10.7954 
_cell_length_c    11.9203 
_cell_angle_alpha  80.409 
_cell_angle_beta   80.952 
_cell_angle_gamma  81.730 
 
_shelx_F_squared_multiplier     1.000 
 
loop_ 
 _refln_index_h 
 _refln_index_k 
 _refln_index_l 
 _refln_F_squared_calc 
 _refln_F_squared_meas 
 _refln_F_squared_sigma 
 _refln_observed_status 
   1   0   0    28576.58    35257.16   2584.45 o 
   2   0   0    18444.74    21595.32   3123.93 o 
   3   0   0      510.59      507.28     40.82 o 
   4   0   0     2991.14     3187.34    179.47 o 
   5   0   0     1892.46     1946.64    120.72 o 
   6   0   0      151.31      152.78     32.31 o 
   7   0   0      239.69      314.25     79.11 o 
   8   0   0      248.17      248.31     48.05 o 
   9   0   0     1264.68     1272.36    147.60 o 
  10   0   0     3271.88     3609.65    322.82 o 
  11   0   0     5138.06     6018.16    508.26 o 
 -11   1   0      792.35      895.96    145.89 o 
 -10   1   0     3749.37     4527.40    394.76 o 
  -9   1   0     5927.18     6497.70    528.65 o 
  -8   1   0     9400.42    10382.88    585.49 o 
  -7   1   0     7744.08     8290.35    458.34 o 
  -6   1   0     7677.68     8347.55    519.29 o 
  -5   1   0     6445.02     6684.56    367.70 o 
  -4   1   0     4523.44     4701.06    261.46 o 
  -3   1   0      397.05      399.99     84.51 o 
  -2   1   0     3213.86     2790.22    217.70 o 
  -1   1   0       50.60      227.44     27.19 o 
   0   1   0     2506.53     2751.93    204.70 o 
   1   1   0     5410.46     6108.05    258.77 o 
   2   1   0    10894.69     9653.94    710.26 o 
   3   1   0     3457.74     4352.10    663.64 o 
   4   1   0    16370.70    19402.63   1013.55 o 
   5   1   0    19717.46    22927.33   2334.38 o 
   6   1   0    18366.45    20223.04   1063.92 o 
   7   1   0     4930.80     5889.65    619.80 o 
   8   1   0     3488.23     3216.20    271.80 o 
   9   1   0      638.80      634.66     96.44 o 
  10   1   0      249.46      178.81     69.22 o 
  11   1   0       16.34      102.16     72.50 o 
 -10   2   0      119.34      101.34     81.57 o 
  -9   2   0      542.07      567.17     73.40 o 
  -8   2   0     3572.93     4383.21    263.44 o 
  -7   2   0     5941.13     7084.87    397.54 o 
  -6   2   0     7416.71     8807.74    750.52 o 
  -5   2   0     2420.75     2312.72    144.50 o 
  -4   2   0    13551.97    14103.86    750.06 o 
  -3   2   0     7930.89     7655.06    440.80 o 
  -2   2   0   102695.05    94899.58   4902.57 o 
  -1   2   0    13065.20    11902.65    622.14 o 
   0   2   0    18663.01    21231.22   1141.18 o 
   1   2   0    10395.69    10535.84    345.40 o 
   2   2   0     7832.29     8827.97    459.30 o 
   3   2   0     1760.67     1817.61    140.52 o 
   4   2   0     2078.21     2486.70    302.04 o 
   5   2   0     1609.06     1791.45    153.95 o 
   6   2   0     4202.11     4588.14    769.07 o 
   7   2   0     6862.25     7438.53    457.95 o 
   8   2   0     8054.38     7913.19    611.07 o 
   9   2   0     6021.90     5804.39    465.01 o 
  10   2   0     4130.38     3704.26    319.70 o 
  11   2   0     3036.37     3003.61    280.63 o 
 -10   3   0     3834.16     5344.04    464.95 o 
  -9   3   0     2625.75     2881.18    218.30 o 
  -8   3   0     2836.19     3173.54    222.08 o 
  -7   3   0      716.82      812.99     80.41 o 
  -6   3   0      790.69      871.22     86.57 o 
  -5   3   0       13.50       -2.06     26.22 o 
  -4   3   0     6920.86     7917.27    432.14 o 
  -3   3   0     2341.09     2280.07    137.90 o 
  -2   3   0    28891.13    24194.16   1258.92 o 
  -1   3   0     4814.57     4386.08    233.69 o 
   0   3   0    25776.67    27015.66   3703.53 o 
   1   3   0     3448.80     3570.65    138.42 o 
   2   3   0    16957.55    17666.06    692.58 o 
   3   3   0    19969.09    20842.84    883.28 o 
   4   3   0    10459.62    11451.04    599.44 o 
   5   3   0     4552.52     5404.43    683.26 o 
   6   3   0     1509.21     1644.03    147.90 o 
   7   3   0      324.82      292.51     43.25 o 
   8   3   0      585.79      745.11     89.84 o 
   9   3   0      746.93      863.86    103.86 o 
  10   3   0     2344.03     2091.70    199.68 o 
  11   3   0     1743.11     2049.47    209.48 o 
 -10   4   0     3957.21     5003.09    445.14 o 
  -9   4   0     3285.15     4035.68    254.21 o 
  -8   4   0     3329.42     3873.62    242.91 o 
  -7   4   0     4155.55     5218.21    306.78 o 
  -6   4   0    10291.76    12481.43    676.54 o 
  -5   4   0    11775.34    13225.96    711.86 o 
  -4   4   0    24613.12    28359.09   1488.80 o 
  -3   4   0     6986.64     7293.42    441.02 o 
  -2   4   0     1487.85     1329.60     84.25 o 
  -1   4   0     1212.76     1295.46     76.95 o 
   0   4   0     1284.00     1275.07     71.49 o 
   1   4   0      261.84      282.65     13.75 o 
   2   4   0     1736.67     1706.84     60.63 o 
   3   4   0     3425.47     3213.55    142.26 o 
   4   4   0     6011.06     5425.07    331.04 o 
   5   4   0     5992.34     6723.65    562.35 o 
   6   4   0    11801.01    11411.31    611.60 o 
   7   4   0     8359.31     8329.38    455.15 o 
   8   4   0     5642.88     5372.55    421.99 o 
   9   4   0     2418.54     2344.56    210.44 o 
  10   4   0     2091.48     2147.42    204.59 o 
  11   4   0     1751.95     1630.50    176.49 o 
  -9   5   0        9.49       -3.00     51.50 o 
  -8   5   0       91.90       71.59     47.89 o 
  -7   5   0      578.73      634.43     75.34 o 
  -6   5   0    12241.64    15060.35    811.68 o 
  -5   5   0     5264.24     5665.42    325.66 o 
  -4   5   0    16286.13    17238.77    917.88 o 
  -3   5   0     3934.58     3837.79    240.00 o 
  -2   5   0    18406.36    17999.43    945.58 o 
  -1   5   0    10975.51     9982.69    525.57 o 
   0   5   0     7277.46     6767.00    356.54 o 
   1   5   0    13602.07    13114.92    556.23 o 
   2   5   0    10490.10    10791.47    485.60 o 
   3   5   0     3275.43     3514.74    124.07 o 
   4   5   0      550.00      577.10     35.13 o 
   5   5   0     1960.27     2019.97    180.37 o 
   6   5   0     3231.02     3178.05    185.59 o 
   7   5   0     3418.40     3219.45    190.79 o 
   8   5   0     7366.92     6940.37    534.32 o 
   9   5   0     4782.26     5056.98    405.02 o 
  10   5   0     5529.61     5350.89    434.06 o 
  -8   6   0     3128.23     3833.97    244.66 o 
  -7   6   0     3515.20     4347.11    267.74 o 
  -6   6   0     4681.30     5602.62    614.35 o 
  -5   6   0     1791.09     2214.46    151.36 o 
  -4   6   0       51.73       89.87     35.02 o 
  -3   6   0       94.32       97.09     29.29 o 
  -2   6   0     5396.35     5256.44    289.47 o 
  -1   6   0     6151.56     6039.52    324.50 o 
   0   6   0    11828.15    10752.33    563.93 o 
   1   6   0     8881.80     8431.30    442.36 o 
   2   6   0     9340.17     8446.33    273.13 o 
   3   6   0     9054.54     9868.91    352.10 o 
   4   6   0     7810.80     7837.08    321.95 o 
   5   6   0     4708.05     5035.29    223.67 o 
   6   6   0     1172.55     1214.82     94.01 o 
   7   6   0     1595.82     1488.84    102.47 o 
   8   6   0      432.34      488.50     55.78 o 
   9   6   0      392.36      376.60     68.40 o 
  10   6   0      494.98      643.63     95.60 o 
  -8   7   0     6569.58     7038.78    574.98 o 
  -7   7   0     6292.60     7302.57    588.28 o 
  -6   7   0    11688.49    12633.81    971.32 o 
  -5   7   0     6864.45     7940.63    453.09 o 
  -4   7   0     6939.37     7272.85    406.61 o 
  -3   7   0     4579.73     4656.82    411.60 o 
  -2   7   0     2932.23     2839.48    268.94 o 
  -1   7   0     1853.31     1800.54    108.18 o 
   0   7   0     4554.24     4379.55    237.36 o 
   1   7   0      219.62      240.11     24.31 o 
   2   7   0     1936.65     1807.55     72.40 o 
   3   7   0     5555.26     6437.59    232.95 o 
   4   7   0     6280.42     6601.16    239.74 o 
   5   7   0     5011.45     5072.10    213.87 o 
   6   7   0    13825.53    13698.44    726.59 o 
   7   7   0     8089.25     7233.35    394.97 o 
   8   7   0     8472.96     8102.92    448.55 o 
   9   7   0     4604.01     4446.53    358.63 o 
  10   7   0     1700.92     1770.67    176.49 o 
  -8   8   0      242.83      138.43     82.40 o 
  -7   8   0      244.27      254.61     87.34 o 
  -6   8   0      787.79      809.47    114.58 o 
  -5   8   0      845.59      842.51    111.29 o 
  -4   8   0     6128.37     6939.77    545.55 o 
  -3   8   0     4891.54     5018.88    397.90 o 
  -2   8   0     7479.78     7060.05    539.89 o 
  -1   8   0    10936.98    10444.12    780.60 o 
   0   8   0     8953.20     8210.76    614.02 o 
   1   8   0    11065.81    10607.94    787.62 o 
   2   8   0     3256.08     3563.41    272.71 o 
   3   8   0     1628.93     1711.98     68.11 o 
   4   8   0       36.20       50.78     14.38 o 
   5   8   0      170.04      164.43     23.22 o 
   6   8   0      104.55      101.79     22.60 o 
   7   8   0      570.03      572.25    103.02 o 
   8   8   0     1688.27     1784.00    122.59 o 
   9   8   0     2402.45     2581.78    224.43 o 
  -7   9   0     2823.20     3738.64    338.38 o 
  -6   9   0     1656.13     1645.38    181.45 o 
  -5   9   0     1125.12     1221.91    143.46 o 
  -4   9   0      806.02      912.55    113.76 o 
  -3   9   0        5.32        8.24     35.43 o 
  -2   9   0      458.66      478.84     65.11 o 
  -1   9   0       83.12       85.69     32.96 o 
   0   9   0     3024.99     2869.51    227.97 o 
   1   9   0     8091.69     8035.51    602.29 o 
   2   9   0     8525.84     8884.32    663.05 o 
   3   9   0     5209.36     4974.49    377.31 o 
   4   9   0    12603.61    12694.86    520.54 o 
   5   9   0    10659.01    11278.96    595.48 o 
   6   9   0     5789.28     5788.90    258.34 o 
   7   9   0     2438.74     2231.73    140.26 o 
   8   9   0      216.28      309.24     48.16 o 
   9   9   0      784.10      881.95    104.68 o 
  -6  10   0     3768.97     4802.84    411.25 o 
  -5  10   0     3256.91     3705.36    324.47 o 
  -4  10   0     4912.57     5279.69    429.85 o 
  -3  10   0     6720.55     6543.90    513.25 o 
  -2  10   0     3216.93     3053.91    253.53 o 
  -1  10   0     2375.79     2200.40    187.36 o 
   0  10   0     2063.49     2062.96    172.46 o 
   1  10   0      415.22      445.03     54.39 o 
   2  10   0      692.08      741.87     74.19 o 
   3  10   0      536.93      562.10     60.99 o 
   4  10   0     1070.25     1055.01     71.38 o 
   5  10   0     2243.34     2365.46    140.26 o 
   6  10   0     4936.58     5214.77    289.84 o 
   7  10   0     4205.54     4546.00    259.40 o 
   8  10   0     4987.81     5029.59    399.99 o 
  -5  11   0      367.24      294.18     84.05 o 
  -4  11   0      281.89      432.60     80.75 o 
  -3  11   0     2231.83     2080.87    193.90 o 
  -2  11   0     4581.98     4748.86    381.00 o 
  -1  11   0     5802.28     5943.72    462.43 o 
   0  11   0     2453.17     2519.68    210.45 o 
   1  11   0     3475.73     3601.89    284.12 o 
   2  11   0     6903.71     6823.17    517.47 o 
   3  11   0     6764.67     6751.65    511.59 o 
   4  11   0     2889.79     2882.68    231.14 o 
   5  11   0     1359.07     1426.72     94.69 o 
   6  11   0       33.18        8.19     28.10 o 
   7  11   0       19.74       24.13     34.05 o 
  -4  12   0     1414.45     1344.87    152.55 o 
  -3  12   0      250.45      312.29     75.81 o 
  -2  12   0      143.69      147.48     55.20 o 
  -1  12   0      202.70      185.39     53.56 o 
   0  12   0     3031.68     3010.71    249.31 o 
   1  12   0     1846.46     1653.06    148.48 o 
   2  12   0     2462.84     2181.88    184.02 o 
   3  12   0     3732.90     3697.56    293.19 o 
   4  12   0     4974.54     5188.96    402.52 o 
   5  12   0     3891.37     3959.35    316.32 o 
   6  12   0     2957.05     3560.62    291.35 o 
  -2  13   0     2999.63     3492.95    299.61 o 
  -1  13   0     3511.56     3336.48    281.55 o 
   0  13   0     3312.68     2783.01    236.94 o 
   1  13   0      719.95      657.74     83.25 o 
   2  13   0      158.94      206.81     48.61 o 
   3  13   0        8.99       18.12     37.07 o 
   4  13   0      374.38      505.14     71.69 o 
   5  13   0     1058.10     1147.54    120.36 o 
  -4 -13   1     5098.39     5407.27    423.95 o 
  -3 -13   1     3076.42     3276.12    269.91 o 
  -2 -13   1     1335.72     1513.86    142.65 o 
  -1 -13   1     1692.27     1580.18    150.93 o 
   0 -13   1     4434.10     4672.61    375.89 o 
   1 -13   1     3388.44     3371.66    287.30 o 
   2 -13   1     1627.71     1543.78    163.28 o 
  -6 -12   1      972.75     1090.61    117.06 o 
  -5 -12   1      688.57      768.17     89.02 o 
  -4 -12   1       48.95      106.28     42.84 o 
  -3 -12   1      374.31      429.33     62.63 o 
  -2 -12   1     2665.62     2448.71    204.68 o 
  -1 -12   1     1616.65     1457.32    136.91 o 
   0 -12   1     2465.46     2434.35    209.60 o 
   1 -12   1     5314.22     4991.74    399.31 o 
   2 -12   1     6080.47     6102.95    485.49 o 
   3 -12   1     3002.47     3039.14    269.08 o 
   4 -12   1     3390.05     3642.35    320.32 o 
  -7 -11   1     3146.21     3458.28    203.70 o 
  -6 -11   1     7551.97     8611.65    468.26 o 
  -5 -11   1     4417.80     4471.78    351.99 o 
  -4 -11   1     2981.84     3080.08    248.49 o 
  -3 -11   1     2746.25     2918.76    235.25 o 
  -2 -11   1     2484.20     2322.43    192.30 o 
  -1 -11   1     1602.90     1639.70    145.16 o 
   0 -11   1      126.37       82.39     39.55 o 
   1 -11   1       56.18       43.67     40.37 o 
   2 -11   1      416.40      366.72     66.75 o 
   3 -11   1      993.50     1044.52    120.36 o 
   4 -11   1      641.86      614.85     93.96 o 
   5 -11   1     1818.28     1842.57    192.17 o 
  -8 -10   1      204.29      201.05     59.33 o 
  -7 -10   1        0.91      -13.58     27.63 o 
  -6 -10   1      225.28      301.01     41.76 o 
  -5 -10   1      955.28      985.14     72.36 o 
  -4 -10   1     4013.03     4171.01    323.90 o 
  -3 -10   1     6067.97     6115.24    465.12 o 
  -2 -10   1     8213.57     7278.98    549.65 o 
  -1 -10   1     9226.31     8763.54    658.80 o 
   0 -10   1    10363.21     9862.80    742.39 o 
   1 -10   1     3617.58     3544.02    285.83 o 
   2 -10   1     4749.19     4659.48    371.20 o 
   3 -10   1     1604.31     1741.14    164.96 o 
   4 -10   1     1087.54      954.73    112.95 o 
   5 -10   1      179.64      162.32     69.21 o 
   6 -10   1       72.42      -37.08     64.26 o 
  -9  -9   1     4505.70     4401.53    358.53 o 
  -8  -9   1     6553.40     7259.63    560.91 o 
  -7  -9   1     4051.46     4487.76    256.69 o 
  -6  -9   1     1243.12     1276.27     90.51 o 
  -5  -9   1     1674.71     1902.82    196.74 o 
  -4  -9   1      898.59      929.83     64.84 o 
  -3  -9   1      553.63      513.49     56.87 o 
  -2  -9   1       98.08      116.17     29.66 o 
  -1  -9   1     1918.54     2036.58    166.69 o 
   0  -9   1     2663.22     2654.65    213.86 o 
   1  -9   1     3918.71     3171.37    254.57 o 
   2  -9   1     3264.69     3052.09    249.45 o 
   3  -9   1     5892.24     5634.91    441.92 o 
   4  -9   1     7889.05     7579.86    592.44 o 
   5  -9   1     5499.95     6196.59    500.32 o 
   6  -9   1     2793.00     2859.88    267.42 o 
   7  -9   1     2674.45     3090.47    288.83 o 
  -9  -8   1      766.10      763.26     96.44 o 
  -8  -8   1     1765.89     1913.59    172.39 o 
  -7  -8   1     1504.23     1620.91    129.07 o 
  -6  -8   1     5836.24     6044.55    268.55 o 
  -5  -8   1     8086.11     8013.00    567.99 o 
  -4  -8   1     9739.20     9972.05    457.14 o 
  -3  -8   1     7642.13     7331.05    389.15 o 
  -2  -8   1    11184.87    11044.23    819.85 o 
  -1  -8   1     6935.19     6354.24    477.63 o 
   0  -8   1     3576.17     3548.64    275.26 o 
   1  -8   1      446.70      391.49     51.10 o 
   2  -8   1       63.09       50.26     29.66 o 
   3  -8   1       15.36        1.65     29.66 o 
   4  -8   1     1591.39     1408.08    143.53 o 
   5  -8   1     2114.05     2203.12    206.28 o 
   6  -8   1     2573.33     2683.12    249.25 o 
   7  -8   1     2522.53     3401.51    311.10 o 
   8  -8   1     3271.16     3533.19    326.08 o 
 -10  -7   1     3460.67     3295.76    284.83 o 
  -9  -7   1     2162.50     2351.27    207.90 o 
  -8  -7   1      266.44      299.11     56.86 o 
  -7  -7   1      343.28      413.24     47.79 o 
  -6  -7   1      265.68      284.38     29.52 o 
  -5  -7   1      410.40      396.48     28.68 o 
  -4  -7   1     1842.82     1994.05     89.08 o 
  -3  -7   1     6687.80     6821.65    295.17 o 
  -2  -7   1     6436.97     5927.92    315.77 o 
  -1  -7   1     9228.94     8439.31    485.39 o 
   0  -7   1    12248.65    11312.44    595.93 o 
   1  -7   1     4948.78     4538.34    247.84 o 
   2  -7   1     8461.33     7795.38    422.22 o 
   3  -7   1     5697.07     4909.45    278.24 o 
   4  -7   1     4322.94     4083.27    242.16 o 
   5  -7   1     3266.16     3277.03    207.51 o 
   6  -7   1      371.29      326.20     79.52 o 
   7  -7   1        9.08       60.14     60.97 o 
   8  -7   1     2518.91     3133.22    294.59 o 
 -10  -6   1     3831.48     3511.38    300.60 o 
  -9  -6   1     3473.89     3298.90    275.80 o 
  -8  -6   1     5849.42     5987.97    464.11 o 
  -7  -6   1     7675.54     7337.44    399.56 o 
  -6  -6   1     8474.84     8869.77    476.26 o 
  -5  -6   1     4646.12     4487.30    199.39 o 
  -4  -6   1     2863.08     3025.89    245.82 o 
  -3  -6   1     1858.29     2022.87    108.78 o 
  -2  -6   1     1062.53     1078.64     56.20 o 
  -1  -6   1        1.61       -0.63     10.48 o 
   0  -6   1      139.18      153.93     19.58 o 
   1  -6   1      362.78      340.72     31.49 o 
   2  -6   1     3694.30     3313.81    352.80 o 
   3  -6   1    10846.03    10185.32    549.12 o 
   4  -6   1     7896.41     7972.06    494.18 o 
   5  -6   1     8178.32     9107.66    599.76 o 
   6  -6   1     2519.02     3024.73    196.76 o 
   7  -6   1     3170.65     3703.82    235.62 o 
   8  -6   1     2511.36     3046.39    387.86 o 
   9  -6   1     1513.37     1862.02    200.39 o 
 -10  -5   1       34.67       26.36     51.90 o 
  -9  -5   1      534.78      437.63     72.53 o 
  -8  -5   1     1105.24     1129.60    113.78 o 
  -7  -5   1     2310.10     2184.16    138.40 o 
  -6  -5   1     3836.67     3724.12    213.86 o 
  -5  -5   1     9587.17    10488.42    391.58 o 
  -4  -5   1     9973.95     9754.33    539.30 o 
  -3  -5   1     7019.48     7009.93    263.17 o 
  -2  -5   1    13825.34    13883.80    465.10 o 
  -1  -5   1     8358.48     7802.79    577.29 o 
   0  -5   1     9350.31     8446.68    531.80 o 
   1  -5   1     6822.56     6417.97    340.10 o 
   2  -5   1     2828.32     2667.13    153.67 o 
   3  -5   1      634.78      683.06     66.78 o 
   4  -5   1     5603.08     5539.47    337.63 o 
   5  -5   1     1905.94     2050.61    140.03 o 
   6  -5   1     6260.20     6777.44    386.68 o 
   7  -5   1     2785.88     3521.74    224.61 o 
   8  -5   1     3557.45     4785.64    292.49 o 
   9  -5   1     3572.03     4351.62    388.93 o 
 -10  -4   1     4083.35     3968.19    334.54 o 
  -9  -4   1     4999.35     5144.63    411.70 o 
  -8  -4   1     6982.33     6878.26    530.88 o 
  -7  -4   1     2030.90     2043.49    132.48 o 
  -6  -4   1     2860.75     2859.69    169.89 o 
  -5  -4   1       22.79       73.11     17.00 o 
  -4  -4   1      774.60      788.47     37.25 o 
  -3  -4   1    11093.28    10760.03    459.77 o 
  -2  -4   1    11478.11    12401.25    430.85 o 
  -1  -4   1     1213.81     1121.41     63.87 o 
   0  -4   1     8395.60     8156.28    427.65 o 
   1  -4   1    11612.12    11191.06    585.02 o 
   2  -4   1     8363.51     6776.53    363.50 o 
   3  -4   1     8209.62     6979.31    378.12 o 
   4  -4   1      636.75      615.15     57.59 o 
   5  -4   1     7307.69     7577.61    456.79 o 
   6  -4   1     3035.73     3519.17    216.62 o 
   7  -4   1     1006.40     1069.49     96.15 o 
   8  -4   1      336.39      397.08     66.72 o 
   9  -4   1      830.76      895.58     95.99 o 
  10  -4   1      939.46     1283.49    187.12 o 
 -11  -3   1     1153.86     1151.73    140.98 o 
 -10  -3   1     2841.40     2764.19    248.44 o 
  -9  -3   1     3132.71     3129.30    265.87 o 
  -8  -3   1     6473.89     5922.49    463.66 o 
  -7  -3   1    15534.15    14577.37   1087.75 o 
  -6  -3   1    11145.83    11668.44    625.47 o 
  -5  -3   1     5810.67     5598.37    564.69 o 
  -4  -3   1     5659.57     5759.63    309.74 o 
  -3  -3   1     8210.98     8399.67    570.72 o 
  -2  -3   1     1303.25     1313.76     60.22 o 
  -1  -3   1      125.47      141.07      8.97 o 
   0  -3   1     6603.58     7564.88    554.78 o 
   1  -3   1       31.82      179.41     92.28 o 
   2  -3   1    14421.06    13675.14    718.39 o 
   3  -3   1    19755.10    19482.81   1024.02 o 
   4  -3   1    12311.44    11993.12    642.46 o 
   5  -3   1     6294.48     5905.62    332.48 o 
   6  -3   1    11331.19    13671.66    736.67 o 
   7  -3   1     6835.74     7554.84    425.55 o 
   8  -3   1     8081.59     9334.64    521.84 o 
   9  -3   1     1909.07     2239.53    200.46 o 
  10  -3   1     1996.21     2428.49    258.19 o 
 -11  -2   1      660.08      854.68    121.98 o 
 -10  -2   1     1135.58     1136.12    135.21 o 
  -9  -2   1       16.60      -40.37     40.37 o 
  -8  -2   1     1063.18     1060.36    113.79 o 
  -7  -2   1      324.87      326.39     44.50 o 
  -6  -2   1     2354.37     2422.05    179.07 o 
  -5  -2   1     3350.00     3674.27    367.56 o 
  -4  -2   1     6223.55     6361.75    343.33 o 
  -3  -2   1     3977.98     4571.11    247.42 o 
  -2  -2   1    70097.73    68171.10   3521.81 o 
  -1  -2   1    58149.56    62653.04   4580.14 o 
   0  -2   1     6291.83     7355.48    612.12 o 
   1  -2   1     9124.47     8859.62    463.02 o 
   2  -2   1     7902.03     7712.86    409.58 o 
   3  -2   1     1038.20      826.85     75.93 o 
   4  -2   1      609.78      803.11     98.94 o 
   5  -2   1      144.09      239.96     58.09 o 
   6  -2   1      707.39      772.48     96.46 o 
   7  -2   1     2813.95     3321.25    220.91 o 
   8  -2   1     4079.44     4686.26    280.19 o 
   9  -2   1     7219.15     8938.30    717.05 o 
  10  -2   1     7034.89     8772.40    713.38 o 
 -11  -1   1     4120.12     4383.99    381.58 o 
 -10  -1   1     4882.58     4992.80    415.72 o 
  -9  -1   1     6869.23     6223.16    496.73 o 
  -8  -1   1     7853.14     8388.76    646.56 o 
  -7  -1   1     4202.43     4344.48    387.41 o 
  -6  -1   1     2888.34     3461.52    319.66 o 
  -5  -1   1     1150.65     1238.06     68.81 o 
  -4  -1   1      370.67      464.24     32.16 o 
  -3  -1   1       84.04      124.61     19.27 o 
  -2  -1   1      565.32      672.51     28.78 o 
  -1  -1   1     8446.30     9725.21    617.87 o 
   0  -1   1    24676.38    24644.28   1761.47 o 
   1  -1   1    28874.96    27114.91   1401.03 o 
   2  -1   1    16967.23    17640.98   1034.30 o 
   3  -1   1    14574.93    13328.14   1643.57 o 
   4  -1   1    24113.97    27814.72   1453.17 o 
   5  -1   1     7557.02     8617.99   1043.65 o 
   6  -1   1     6891.81     7738.40    556.66 o 
   7  -1   1     1485.80     1565.38    114.87 o 
   8  -1   1     1128.59     1255.77    102.62 o 
   9  -1   1      484.82      553.82    107.14 o 
  10  -1   1      311.33      321.37     98.88 o 
  11  -1   1     1080.07     1244.02    178.89 o 
 -11   0   1       93.67      119.47     77.45 o 
 -10   0   1      206.39      280.15     79.92 o 
  -9   0   1     3482.78     3402.66    296.49 o 
  -8   0   1     5956.23     6220.82    350.43 o 
  -7   0   1     5984.39     5631.91    317.60 o 
  -6   0   1     4641.33     4561.32    258.26 o 
  -5   0   1     2836.82     2827.37    137.37 o 
  -4   0   1    14513.98    13798.57    944.19 o 
  -3   0   1    17664.95    18717.71    975.16 o 
  -2   0   1     2081.24     2175.95    118.30 o 
  -1   0   1    11167.25    10436.42    849.94 o 
   0   0   1       37.68       54.38      3.81 o 
   1   0   1       29.70       48.89      4.77 o 
   2   0   1     3180.28     3042.11    164.64 o 
   3   0   1     1401.11     1402.77     84.99 o 
   4   0   1     9224.84     9970.19   1071.01 o 
   5   0   1    14798.14    17090.23   1708.63 o 
   6   0   1    16978.71    19118.27   1116.59 o 
   7   0   1     8359.52    10099.34    784.81 o 
   8   0   1    11096.11    11207.89    863.55 o 
   9   0   1     4239.36     4641.75    395.01 o 
  10   0   1     3580.96     4561.76    394.74 o 
  11   0   1     1420.51     1511.45    186.35 o 
 -10   1   1     4760.20     5579.75    466.08 o 
  -9   1   1      643.85      633.83    101.38 o 
  -8   1   1      128.67      143.50     68.80 o 
  -7   1   1        3.50        7.87     34.19 o 
  -6   1   1      101.81      125.93     36.67 o 
  -5   1   1      270.26      319.65     37.99 o 
  -4   1   1     7642.28     8107.27    434.77 o 
  -3   1   1    14160.22    14817.61   1480.71 o 
  -2   1   1    15118.68    13756.42    718.92 o 
  -1   1   1    25260.44    25434.70   1317.46 o 
   1   1   1    26165.56    25494.17   1082.91 o 
   2   1   1     5510.12     5188.83    278.20 o 
   3   1   1     2901.10     3397.55    186.32 o 
   4   1   1     5752.37     6364.52    666.17 o 
   5   1   1     1039.55      988.50     70.57 o 
   6   1   1      137.23      168.16     33.85 o 
   7   1   1      493.51      562.37     91.08 o 
   8   1   1     1384.52     1423.56    147.63 o 
   9   1   1     2949.01     3093.61    277.41 o 
  10   1   1     3590.72     4164.64    362.54 o 
  11   1   1     3030.19     3647.44    337.59 o 
 -10   2   1     2529.81     3082.06    289.64 o 
  -9   2   1     4689.16     5341.87    318.62 o 
  -8   2   1     4939.33     5482.69    318.38 o 
  -7   2   1     4450.43     4732.05    311.34 o 
  -6   2   1     9649.71     9743.18    530.56 o 
  -5   2   1     7861.36     7770.46    425.70 o 
  -4   2   1      380.87      303.81     37.40 o 
  -3   2   1     5366.31     5225.21    287.05 o 
  -2   2   1     9867.07     8970.27    476.33 o 
  -1   2   1     4595.10     3636.90    197.11 o 
   0   2   1     5431.52     4121.07    308.16 o 
   1   2   1     2324.01     2348.74     91.42 o 
   2   2   1    11505.18    11804.90   1422.60 o 
   3   2   1     5301.00     5618.98    298.87 o 
   4   2   1    32698.99    39941.95   4486.97 o 
   5   2   1    16908.06    18763.52   1421.79 o 
   6   2   1    18912.84    22074.29   1758.80 o 
   7   2   1     3742.67     3806.70    308.34 o 
   8   2   1     1871.69     2023.96    185.65 o 
   9   2   1     1006.52     1167.43    133.56 o 
  10   2   1       52.22       37.07     57.67 o 
  11   2   1       44.47       38.72     75.80 o 
 -10   3   1       84.09      116.99     88.16 o 
  -9   3   1      438.64      423.06     68.42 o 
  -8   3   1     2502.43     3222.90    212.95 o 
  -7   3   1     2740.09     2952.72    187.35 o 
  -6   3   1     5634.36     6494.21    366.22 o 
  -5   3   1     8629.78     9462.19    514.90 o 
  -4   3   1     8812.09     8527.30    469.22 o 
  -3   3   1    18054.93    17734.94    934.84 o 
  -2   3   1    12305.22    11609.79    615.72 o 
  -1   3   1    13502.84    12168.16    638.91 o 
   0   3   1     4953.85     4753.41    281.15 o 
   1   3   1      305.06      367.05     17.44 o 
   2   3   1      181.77      199.90     10.76 o 
   3   3   1     1189.15     1128.54    102.37 o 
   4   3   1     7177.66     7263.62    540.88 o 
   5   3   1     4439.87     4685.76    356.94 o 
   6   3   1     7173.33     8334.47   1179.61 o 
   7   3   1     5269.14     5578.81    434.55 o 
   8   3   1     7590.47     7780.13    600.89 o 
   9   3   1     4604.05     4139.57    343.86 o 
  10   3   1     2850.25     2993.77    270.74 o 
  11   3   1     2270.87     2426.36    240.90 o 
 -10   4   1     2219.16     2591.25    269.77 o 
  -9   4   1     1579.27     1767.34    138.93 o 
  -8   4   1     1947.94     2006.07    145.48 o 
  -7   4   1     1651.30     1864.52    233.04 o 
  -6   4   1        1.35       18.04     35.54 o 
  -5   4   1     1166.40     1218.00     95.29 o 
  -4   4   1     9021.60     9021.83    491.90 o 
  -3   4   1     9957.96    10741.14    577.02 o 
  -2   4   1    16727.05    16187.17    853.12 o 
  -1   4   1    14470.69    13183.32    691.48 o 
   0   4   1    14431.41    14996.35    632.89 o 
   1   4   1     5563.66     5194.97    212.79 o 
   2   4   1    27921.08    29662.50   1098.95 o 
   3   4   1    17722.91    19005.90   1348.89 o 
   4   4   1     9432.55     8317.00    521.55 o 
   5   4   1      698.81      752.89     68.43 o 
   6   4   1      404.56      466.49     55.22 o 
   7   4   1       72.05       74.98     34.60 o 
   8   4   1      316.68      350.47     78.70 o 
   9   4   1     1712.22     1634.05    160.85 o 
  10   4   1     3108.91     2659.06    241.88 o 
  11   4   1     2809.35     2692.87    257.49 o 
  -9   5   1     3566.96     4113.37    258.26 o 
  -8   5   1     4610.33     5242.76    345.05 o 
  -7   5   1     6433.33     7562.38    429.93 o 
  -6   5   1     5834.91     6785.24    385.45 o 
  -5   5   1     5091.23     5288.79    358.79 o 
  -4   5   1     4597.95     4741.81    722.59 o 
  -3   5   1      915.79     1035.16     78.36 o 
  -2   5   1     1362.39     1261.69     84.20 o 
  -1   5   1        8.83       41.65     23.48 o 
   0   5   1     2328.82     2357.45    128.90 o 
   1   5   1     1690.62     1728.18     76.13 o 
   2   5   1    20381.08    22220.49    707.27 o 
   3   5   1     7347.12     7585.06    312.05 o 
   4   5   1    19125.55    18809.10    986.49 o 
   5   5   1     5396.55     5786.88    434.95 o 
   6   5   1     9348.97     9700.06    724.62 o 
   7   5   1     9733.66     9096.90    496.26 o 
   8   5   1     3587.16     3235.83    199.60 o 
   9   5   1     1500.86     1571.91    155.87 o 
  10   5   1      358.31      352.69     77.46 o 
  11   5   1      137.90      196.09     76.63 o 
  -9   6   1       85.32       74.97     74.97 o 
  -8   6   1      426.37      326.34     91.47 o 
  -7   6   1     1564.53     1803.41    138.13 o 
  -6   6   1     8294.28     9782.69    542.60 o 
  -5   6   1     9748.70    11962.19    651.65 o 
  -4   6   1     7600.10     8682.65    478.11 o 
  -3   6   1    10042.82    10395.97    560.27 o 
  -2   6   1    12682.65    12030.99    818.79 o 
  -1   6   1    10681.80     8992.99    476.15 o 
   0   6   1    12776.01    11754.21    614.70 o 
   1   6   1     6854.04     7030.92    301.47 o 
   2   6   1     3714.68     3914.38    142.84 o 
   3   6   1       37.44       33.60      8.17 o 
   4   6   1      293.98      276.34     28.61 o 
   5   6   1     1200.80     1166.98     77.47 o 
   6   6   1     2146.03     2062.45    128.43 o 
   7   6   1     4055.15     4029.84    234.57 o 
   8   6   1     9157.28     8627.20    477.35 o 
   9   6   1     4995.96     4872.31    391.83 o 
  10   6   1     4332.84     4599.02    380.02 o 
  -8   7   1     1265.89     1353.04    163.26 o 
  -7   7   1     1349.75     1548.63    174.82 o 
  -6   7   1      818.00      832.59    118.71 o 
  -5   7   1      120.79      120.29     56.03 o 
  -4   7   1      177.08      222.47     60.15 o 
  -3   7   1       68.87       83.09     31.67 o 
  -2   7   1     3901.70     3582.06    210.48 o 
  -1   7   1     6170.23     5695.15    308.69 o 
   0   7   1    23939.12    21557.79   1734.27 o 
   1   7   1     7761.56     7551.31    397.16 o 
   2   7   1    16725.22    16575.53    590.81 o 
   3   7   1     8922.01     8956.52    321.91 o 
   4   7   1     6242.16     6242.03    227.10 o 
   5   7   1     5322.91     5577.27    205.67 o 
   6   7   1      704.38      777.63     61.57 o 
   7   7   1      374.97      450.64     50.27 o 
   8   7   1      153.02      202.76     41.42 o 
   9   7   1       11.90      -38.72     38.72 o 
  10   7   1      792.99      924.82    117.05 o 
  -8   8   1     5404.88     5965.48    499.26 o 
  -7   8   1     5478.84     5724.69    477.06 o 
  -6   8   1     5143.01     5519.63    457.21 o 
  -5   8   1     4406.68     4802.19    399.22 o 
  -4   8   1     4541.24     5277.53    426.63 o 
  -3   8   1     2865.18     2849.17    242.80 o 
  -2   8   1     4873.24     5380.01    419.51 o 
  -1   8   1     2625.96     2700.63    218.03 o 
   0   8   1       19.28       44.49     21.42 o 
   1   8   1      410.52      448.36     46.98 o 
   2   8   1     2797.50     2753.95    153.99 o 
   3   8   1     2678.36     2759.79    104.88 o 
   4   8   1     7346.70     7723.57    281.04 o 
   5   8   1     6441.62     6956.98    291.49 o 
   6   8   1    11102.89    12081.49    499.31 o 
   7   8   1     5472.91     5570.91    310.87 o 
   8   8   1     4021.27     3924.25    232.11 o 
   9   8   1     3878.39     3737.22    309.71 o 
  10   8   1     2376.38     2475.13    229.36 o 
  -7   9   1     1174.96     1600.28    182.21 o 
  -6   9   1     1432.37     2011.28    208.63 o 
  -5   9   1     1219.35     1389.37    153.37 o 
  -4   9   1     5867.82     6781.40    538.64 o 
  -3   9   1     7957.51     7958.53    617.55 o 
  -2   9   1     9237.42     9456.50    718.80 o 
  -1   9   1     3100.73     2824.14    227.98 o 
   0   9   1     7763.06     7660.16    575.59 o 
   1   9   1     5940.81     5883.81    443.87 o 
   2   9   1     3485.42     3499.06    239.64 o 
   3   9   1     1765.41     1755.32     84.05 o 
   4   9   1      210.73      273.15     23.27 o 
   5   9   1        5.32       -3.26     14.98 o 
   6   9   1     1015.31     1058.38     50.84 o 
   7   9   1     1860.19     1713.15    112.86 o 
   8   9   1     3311.86     2987.78    183.69 o 
   9   9   1     2165.44     2669.59    231.82 o 
  -6  10   1      986.87     1037.88    139.32 o 
  -5  10   1      712.01      582.74     99.73 o 
  -4  10   1      279.58      413.66     82.40 o 
  -3  10   1       48.12       50.26     48.61 o 
  -2  10   1     2727.72     2846.45    238.58 o 
  -1  10   1     1022.92      944.06     96.47 o 
   0  10   1     2815.38     2867.60    229.54 o 
   1  10   1     4878.79     4655.44    357.28 o 
   2  10   1     9017.91     8985.97    479.15 o 
   3  10   1     5843.94     5721.91    432.00 o 
   4  10   1     5634.98     5824.83    340.04 o 
   5  10   1     5469.37     5963.00    321.93 o 
   6  10   1     4603.06     4710.33    212.13 o 
   7  10   1     1867.26     2000.95    138.17 o 
   8  10   1      316.98      273.33     47.46 o 
  -5  11   1     5375.93     6779.02    548.87 o 
  -4  11   1     7940.98     9073.32    709.67 o 
  -3  11   1     4425.76     4500.89    368.53 o 
  -2  11   1     4210.96     4033.82    327.20 o 
  -1  11   1      842.02      897.72     96.45 o 
   0  11   1       35.13       56.02     33.78 o 
   1  11   1        2.67      -20.60     27.19 o 
   2  11   1     1315.45     1203.72     82.65 o 
   3  11   1      802.16      712.22     74.19 o 
   4  11   1     2615.14     2480.23    200.56 o 
   5  11   1     1528.24     1548.87     98.81 o 
   6  11   1     4500.98     5070.05    229.28 o 
   7  11   1     4515.12     5152.26    291.16 o 
   8  11   1     4578.79     4994.17    288.09 o 
  -4  12   1     2407.45     2460.37    230.20 o 
  -3  12   1     2378.83     2467.86    225.25 o 
  -2  12   1     3865.49     3778.62    313.03 o 
  -1  12   1     5638.67     5495.03    432.49 o 
   0  12   1     5616.72     5349.71    416.80 o 
   1  12   1     3786.41     3763.97    298.18 o 
   2  12   1     3755.86     3492.14    276.69 o 
   3  12   1     2835.67     2778.38    224.52 o 
   4  12   1     1881.73     2129.84    179.82 o 
   5  12   1      100.23      117.00     44.49 o 
   6  12   1      111.91      189.97     38.66 o 
   7  12   1      214.51      273.18     46.34 o 
  -2  13   1        2.73      -29.66     47.78 o 
  -1  13   1       45.50       81.56     49.43 o 
   0  13   1     2977.91     2713.95    230.29 o 
   1  13   1     2977.90     2829.54    233.59 o 
   2  13   1     5922.90     5801.13    447.39 o 
   3  13   1     4239.67     4482.22    351.08 o 
   4  13   1     5465.16     5444.38    422.42 o 
   5  13   1     4083.58     4566.46    362.57 o 
  -3 -13   2     1178.09     1142.69    121.19 o 
  -2 -13   2      132.16       90.63     45.32 o 
  -1 -13   2       36.74       29.66     45.31 o 
   0 -13   2      132.65       55.20     52.73 o 
   1 -13   2     1027.80     1046.13    122.01 o 
  -5 -12   2     3157.15     3229.23    268.28 o 
  -4 -12   2     2982.09     2938.47    244.32 o 
  -3 -12   2     5939.12     5341.67    418.47 o 
  -2 -12   2     5759.11     5371.05    419.26 o 
  -1 -12   2     3447.38     3262.41    268.36 o 
   0 -12   2     3363.04     3242.39    269.17 o 
   1 -12   2     2411.84     2308.74    208.76 o 
   2 -12   2      390.66      454.06     80.76 o 
   3 -12   2      117.00       62.62     60.97 o 
  -7 -11   2     2078.59     2666.81    164.74 o 
  -6 -11   2      530.22      529.92     76.64 o 
  -5 -11   2      363.70      365.88     60.16 o 
  -4 -11   2       62.26      126.88     41.19 o 
  -3 -11   2      544.41      543.95     69.23 o 
  -2 -11   2     2076.70     2083.25    177.39 o 
  -1 -11   2     3053.98     2984.62    244.38 o 
   0 -11   2     3840.54     3580.17    289.12 o 
   1 -11   2     4276.40     3924.85    318.95 o 
   2 -11   2     7568.06     7539.48    585.44 o 
   3 -11   2     5513.05     5056.93    410.94 o 
   4 -11   2     3875.43     3768.51    322.10 o 
   5 -11   2     3113.96     3120.95    282.30 o 
  -8 -10   2     2763.49     2598.68    228.59 o 
  -7 -10   2     4683.61     5131.60    287.46 o 
  -6 -10   2     2956.52     3338.19    272.40 o 
  -5 -10   2     5527.48     5382.06    417.63 o 
  -4 -10   2     5128.86     4838.86    374.57 o 
  -3 -10   2     5097.16     4738.38    367.16 o 
  -2 -10   2     2251.60     2082.10    174.13 o 
  -1 -10   2     1465.08     1430.15    128.66 o 
   0 -10   2       14.62       10.71     30.48 o 
   1 -10   2      308.61      297.48     53.56 o 
   2 -10   2     1243.15     1338.32    132.76 o 
   3 -10   2     2206.99     2192.37    198.86 o 
   4 -10   2     2222.55     1978.57    188.95 o 
   5 -10   2     3934.72     4304.02    363.42 o 
   6 -10   2     3735.09     3754.73    328.65 o 
  -8  -9   2      238.37      238.13     59.33 o 
  -7  -9   2      120.66      131.46     32.91 o 
  -6  -9   2      273.11      351.85     57.68 o 
  -5  -9   2     1940.44     1917.76    118.99 o 
  -4  -9   2     6013.18     6804.87    515.62 o 
  -3  -9   2     5793.41     5819.14    443.62 o 
  -2  -9   2     9752.06     8843.57    663.48 o 
  -1  -9   2     5167.50     4567.04    352.46 o 
   0  -9   2     7968.86     8012.97    606.18 o 
   1  -9   2     5030.98     4696.03    366.45 o 
   2  -9   2     3186.72     2957.60    242.82 o 
   3  -9   2     4028.80     3705.38    303.27 o 
   4  -9   2     1002.40      794.77     98.93 o 
   5  -9   2       24.60      -17.30     49.43 o 
   6  -9   2      237.65      307.35     78.28 o 
   7  -9   2     1716.12     1743.48    191.34 o 
  -9  -8   2     5404.62     5477.07    436.45 o 
  -8  -8   2     3176.86     3496.26    287.30 o 
  -7  -8   2     3427.00     3072.01    252.70 o 
  -6  -8   2     1203.21     1235.62     70.85 o 
  -5  -8   2     1721.96     1702.76    107.36 o 
  -4  -8   2      387.58      386.53     53.57 o 
  -3  -8   2      186.24      184.57     33.78 o 
  -2  -8   2      290.02      285.13     39.56 o 
  -1  -8   2     1672.16     1624.64    136.14 o 
   0  -8   2     4047.23     3728.40    290.23 o 
   1  -8   2     7972.39     7930.94    599.03 o 
   2  -8   2     7040.77     6715.10    513.87 o 
   3  -8   2    10582.19    10189.16    771.13 o 
   4  -8   2     8683.28     9226.72    707.45 o 
   5  -8   2     2848.43     2957.17    260.05 o 
   6  -8   2     3376.51     3885.21    334.43 o 
   7  -8   2      983.90     1027.18    136.02 o 
   8  -8   2     2124.68     2420.34    244.18 o 
  -9  -7   2     1647.79     1780.57    168.24 o 
  -8  -7   2     1439.45     1509.13    143.49 o 
  -7  -7   2     3038.15     3077.26    251.83 o 
  -6  -7   2     6587.95     7219.68    318.45 o 
  -5  -7   2     6697.62     7335.66    396.22 o 
  -4  -7   2    10007.32    10383.56    494.97 o 
  -3  -7   2     6292.00     6429.56    266.94 o 
  -2  -7   2     6877.12     6839.74    364.80 o 
  -1  -7   2     4951.16     4997.58    270.75 o 
   0  -7   2     1804.51     1663.15     99.94 o 
   1  -7   2      672.17      840.18     60.91 o 
   2  -7   2        6.49       35.11     20.83 o 
   3  -7   2      929.05      873.68     70.72 o 
   4  -7   2     2660.98     2443.44    158.85 o 
   5  -7   2     5937.65     5825.82    338.78 o 
   6  -7   2     1546.43     1593.85    236.30 o 
   7  -7   2     3184.83     3676.15    237.90 o 
   8  -7   2     3836.71     4546.40    395.59 o 
 -10  -6   2     3864.98     3811.92    320.41 o 
  -9  -6   2     1727.62     1736.17    164.13 o 
  -8  -6   2      268.48      252.97     53.56 o 
  -7  -6   2      652.43      702.27     78.30 o 
  -6  -6   2      247.46      246.35     28.05 o 
  -5  -6   2     1839.66     1758.25    108.99 o 
  -4  -6   2    12696.56    13172.13    519.02 o 
  -3  -6   2     4714.07     5061.13    312.01 o 
  -2  -6   2     6938.87     6238.64    331.96 o 
  -1  -6   2     9707.53     9817.95    643.52 o 
   0  -6   2     9851.50     9072.64    479.56 o 
   1  -6   2    13932.61    12698.33    669.39 o 
   2  -6   2     8797.66     7981.23    429.74 o 
   3  -6   2     5192.64     4525.16    255.99 o 
   4  -6   2     4892.43     4537.47    263.30 o 
   5  -6   2      345.10      319.24     52.11 o 
   6  -6   2      334.90      400.20     62.09 o 
   7  -6   2      678.42      594.09     77.63 o 
   8  -6   2      330.61      542.27     80.19 o 
   9  -6   2     1514.77     1886.20    152.79 o 
 -10  -5   2     2497.31     2245.21    209.59 o 
  -9  -5   2     6700.44     6401.01    502.32 o 
  -8  -5   2     5782.86     6288.22    487.27 o 
  -7  -5   2     6746.97     7332.20    559.05 o 
  -6  -5   2     7497.09     7335.85    398.47 o 
  -5  -5   2     4782.70     5033.97    193.68 o 
  -4  -5   2      940.09      974.04     64.22 o 
  -3  -5   2      107.13      136.47     12.25 o 
  -2  -5   2     1869.44     1932.68     65.76 o 
  -1  -5   2       44.31       68.45     16.07 o 
   0  -5   2     1260.96     1106.40     67.04 o 
   1  -5   2     8034.72     7468.21    397.28 o 
   2  -5   2     9592.27     8152.59    436.31 o 
   3  -5   2     8607.15     7081.16    386.27 o 
   4  -5   2     9612.84     9310.68    506.58 o 
   5  -5   2     5489.58     5407.08    311.21 o 
   6  -5   2     8417.22     8866.40    492.80 o 
   7  -5   2     4459.96     4906.72    295.27 o 
   8  -5   2     1109.96     1399.71    158.30 o 
   9  -5   2     1248.29     1370.39    126.25 o 
 -10  -4   2       15.14        1.65     46.14 o 
  -9  -4   2       94.09       35.43     40.37 o 
  -8  -4   2     1413.75     1577.69    146.80 o 
  -7  -4   2      979.18      996.84     99.77 o 
  -6  -4   2    10638.40    10153.43    545.04 o 
  -5  -4   2     6308.82     6789.06    337.95 o 
  -4  -4   2    18508.06    20031.74   1169.54 o 
  -3  -4   2    31199.70    34602.86   1463.17 o 
  -2  -4   2    18770.23    20245.96    647.72 o 
  -1  -4   2    24213.42    24553.40   1562.50 o 
   0  -4   2     3914.63     4083.22    257.42 o 
   1  -4   2       73.92       89.09     15.08 o 
   2  -4   2      133.18      121.94     18.84 o 
   3  -4   2      997.40      956.00    114.66 o 
   4  -4   2      286.44      399.52     44.53 o 
   5  -4   2     2132.74     2092.58    137.14 o 
   6  -4   2     1649.32     1858.37    158.82 o 
   7  -4   2     5881.63     6498.31    373.03 o 
   8  -4   2     7020.92     8359.67    473.37 o 
   9  -4   2     4054.46     5049.95    328.77 o 
  10  -4   2     4011.02     4492.04    415.43 o 
 -10  -3   2     3149.38     3083.30    272.42 o 
  -9  -3   2     4837.16     4853.84    391.81 o 
  -8  -3   2     3592.93     3524.93    288.31 o 
  -7  -3   2     1983.72     2145.58    182.37 o 
  -6  -3   2       43.76       37.36     20.91 o 
  -5  -3   2      703.18      773.21     47.29 o 
  -4  -3   2       37.78       76.68     11.40 o 
  -3  -3   2     1797.62     2026.84    196.60 o 
  -2  -3   2    16509.04    19189.50   1356.56 o 
  -1  -3   2    16860.48    18301.53   1026.36 o 
   0  -3   2     9047.44     9041.18    472.88 o 
   1  -3   2     9166.91     9655.61    879.39 o 
   2  -3   2    26999.52    26456.29   1377.18 o 
   3  -3   2     8753.79     7849.06    672.99 o 
   4  -3   2     6416.98     6054.26    334.15 o 
   5  -3   2     4321.77     4569.71    263.72 o 
   6  -3   2     1055.43     1387.50    134.83 o 
   7  -3   2      703.29      819.33     98.92 o 
   8  -3   2      454.60      500.65     84.06 o 
   9  -3   2      819.38      897.68    143.43 o 
  10  -3   2     2127.19     2785.08    288.74 o 
 -10  -2   2     4061.65     4410.07    367.57 o 
  -9  -2   2     3292.48     3585.39    302.22 o 
  -8  -2   2     7413.78     8238.79    633.82 o 
  -7  -2   2     5065.60     5255.37    492.31 o 
  -6  -2   2     5796.02     6363.34    285.87 o 
  -5  -2   2     6478.35     7663.67    686.45 o 
  -4  -2   2     9459.64    10435.89    691.28 o 
  -3  -2   2    23330.32    24503.62   1036.26 o 
  -2  -2   2    19559.41    21106.85   1440.31 o 
  -1  -2   2      370.46      428.69     23.11 o 
   0  -2   2       23.70       41.49      7.47 o 
   1  -2   2     1296.87     1339.18     75.00 o 
   2  -2   2     4948.07     4686.13    418.40 o 
   3  -2   2    17901.84    17102.88   1446.32 o 
   4  -2   2    13301.49    13621.26    723.62 o 
   5  -2   2     4906.22     4912.55    279.00 o 
   6  -2   2     9173.30    10364.16    565.32 o 
   7  -2   2     8189.42     9452.75    522.29 o 
   8  -2   2     4619.29     5400.54    318.21 o 
   9  -2   2     3436.12     4152.28    376.58 o 
  10  -2   2      550.71      785.41    140.11 o 
 -10  -1   2       45.20       61.79     57.67 o 
  -9  -1   2      236.09      242.25     65.10 o 
  -8  -1   2      749.14      858.13    101.39 o 
  -7  -1   2      569.52      558.38     55.05 o 
  -6  -1   2     3688.38     4088.25    357.60 o 
  -5  -1   2     8054.34     8455.61    450.57 o 
  -4  -1   2    13417.70    13952.24    837.82 o 
  -3  -1   2    21083.19    21252.83   1104.98 o 
  -2  -1   2    11116.57    12572.44    532.05 o 
  -1  -1   2    13538.08    13601.63    667.88 o 
   0  -1   2    13375.42    13007.28    870.86 o 
   1  -1   2     3283.84     3459.21    236.28 o 
   2  -1   2     6060.25     7300.16   1111.42 o 
   3  -1   2     2692.08     2838.36    319.94 o 
   4  -1   2      214.27      279.29     32.87 o 
   5  -1   2      270.70      297.22     39.00 o 
   6  -1   2     2678.26     2645.14    164.92 o 
   7  -1   2     4444.35     4795.90    279.23 o 
   8  -1   2     5529.50     6267.87    673.94 o 
   9  -1   2     3995.66     5090.21    438.71 o 
  10  -1   2     4607.54     5539.79    479.28 o 
  11  -1   2     2857.98     3926.74    369.73 o 
 -10   0   2     4904.80     5452.92    449.59 o 
  -9   0   2     4015.03     4250.59    354.42 o 
  -8   0   2     5262.80     5369.02    307.88 o 
  -7   0   2     3930.65     3618.26    236.41 o 
  -6   0   2     2865.55     3116.04    181.98 o 
  -5   0   2      437.26      384.61     32.91 o 
  -4   0   2        4.25       27.47     14.01 o 
  -3   0   2     4072.43     4411.61    340.97 o 
  -2   0   2     2442.66     2576.31    148.29 o 
  -1   0   2      734.81      643.30     30.18 o 
   0   0   2     6880.03     7920.67    282.47 o 
   1   0   2     9986.69    11855.81    645.30 o 
   2   0   2    16879.62    17515.68   1428.90 o 
   3   0   2     8304.77     7434.63    554.84 o 
   4   0   2    13998.10    12783.19    911.13 o 
   5   0   2    15978.02    16292.27    860.13 o 
   6   0   2     2073.97     2296.50    144.48 o 
   7   0   2     1934.10     2341.23    151.64 o 
   8   0   2        9.27       -4.94     51.90 o 
   9   0   2       99.23      108.76     69.21 o 
  10   0   2      853.17      776.51    133.54 o 
  11   0   2     1549.09     1874.41    218.53 o 
 -10   1   2     1877.55     2115.72    216.11 o 
  -9   1   2     1808.23     1819.27    196.32 o 
  -8   1   2     4604.66     4315.17    321.18 o 
  -7   1   2     8382.12     7815.04    431.40 o 
  -6   1   2     8872.61     8759.39    475.78 o 
  -5   1   2    12696.13    13235.06    703.54 o 
  -4   1   2    12995.17    12928.31    682.04 o 
  -3   1   2     8170.50     8145.87    432.18 o 
  -2   1   2     6398.48     6195.28    362.08 o 
  -1   1   2      443.28      419.96     26.81 o 
   0   1   2      794.13      788.08     26.65 o 
   1   1   2       12.71       37.44      7.85 o 
   2   1   2     3635.65     3436.70    201.45 o 
   3   1   2     2351.53     2168.12    121.10 o 
   4   1   2    11248.68    10594.78    560.71 o 
   5   1   2    14265.70    12938.49   1289.69 o 
   6   1   2    12997.44    11828.25    633.23 o 
   7   1   2     7090.07     8207.54   1095.31 o 
   8   1   2     4386.95     4781.20    396.02 o 
   9   1   2     3296.39     4340.58    374.93 o 
  10   1   2     2139.83     2551.83    250.81 o 
  11   1   2     1051.35     1446.81    185.49 o 
 -10   2   2      961.76     1164.81    153.33 o 
  -9   2   2     1244.34     1258.27    146.77 o 
  -8   2   2      146.53       81.85     44.58 o 
  -7   2   2       20.59       -7.22     31.90 o 
  -6   2   2      454.74      455.77     51.49 o 
  -5   2   2     4875.04     4667.93    264.25 o 
  -4   2   2     9086.01     8608.95   1062.86 o 
  -3   2   2    19367.72    17442.17   1407.45 o 
  -2   2   2    10611.35    10152.34    534.68 o 
  -1   2   2     9418.23     9337.77    397.40 o 
   0   2   2    14812.32    12632.28   1092.55 o 
   1   2   2    12384.71    12041.71    590.63 o 
   2   2   2     4803.12     4294.41    298.59 o 
   3   2   2     4699.75     4603.35    201.01 o 
   4   2   2      583.22      558.52     57.72 o 
   5   2   2       54.46       81.66     30.48 o 
   6   2   2     1437.73     1682.38    108.78 o 
   7   2   2      551.61      600.89     82.43 o 
   8   2   2     2596.66     2878.80    255.10 o 
   9   2   2     3396.73     3550.52    311.36 o 
  10   2   2     4728.40     5420.74    456.20 o 
  11   2   2     3054.12     3692.09    340.90 o 
  -9   3   2     6229.40     6409.84    441.35 o 
  -8   3   2     7540.09     7733.85    436.35 o 
  -7   3   2     3850.74     3886.07    369.40 o 
  -6   3   2     6079.17     6412.08    361.60 o 
  -5   3   2     2526.57     2397.77    162.30 o 
  -4   3   2      680.94      694.35    113.78 o 
  -3   3   2      292.90      364.55     38.95 o 
  -2   3   2     2406.29     2273.65    133.34 o 
  -1   3   2      543.74      636.11     58.37 o 
   0   3   2     7689.88     6649.14    693.53 o 
   1   3   2    10788.22     9475.45    564.80 o 
   2   3   2    24067.11    25845.10   1096.20 o 
   3   3   2    20905.51    20433.05   1677.18 o 
   4   3   2     9879.24     9126.70    972.51 o 
   5   3   2    20370.79    20550.18   1074.68 o 
   6   3   2     5854.56     5915.99    322.87 o 
   7   3   2     3448.22     3342.75    274.36 o 
   8   3   2      598.03      574.50     81.60 o 
   9   3   2      107.68       59.32     56.85 o 
  10   3   2      229.05      159.85     75.81 o 
  11   3   2      335.33      404.60    103.00 o 
 -10   4   2       70.23       59.18     55.35 o 
  -9   4   2      715.88      802.41    157.02 o 
  -8   4   2     1868.17     2084.41    151.05 o 
  -7   4   2     6154.43     6836.74    388.62 o 
  -6   4   2     4681.65     4952.70    288.03 o 
  -5   4   2    12439.84    12846.19   1072.02 o 
  -4   4   2    10922.41    10846.33    740.23 o 
  -3   4   2     9607.52     9627.83    519.07 o 
  -2   4   2     8955.58     8102.53    436.92 o 
  -1   4   2     7246.18     6289.79    338.35 o 
   0   4   2     2911.85     2719.43    118.84 o 
   1   4   2       29.95       71.08      9.76 o 
   2   4   2      609.86      647.66     26.72 o 
   3   4   2     1358.05     1588.67     61.87 o 
   4   4   2     6114.77     5328.10    398.55 o 
   5   4   2     2463.15     2447.59    222.64 o 
   6   4   2     9457.06     8385.21    632.74 o 
   7   4   2     7796.57     8393.01    640.32 o 
   8   4   2     7229.81     7125.23    553.45 o 
   9   4   2     4759.07     5195.53    421.59 o 
  10   4   2     3447.64     3513.47    309.65 o 
  11   4   2     3460.09     3766.43    338.50 o 
  -9   5   2     1301.85     1422.32    172.33 o 
  -8   5   2     1892.44     2112.51    154.55 o 
  -7   5   2      112.84      138.30     49.75 o 
  -6   5   2      264.40      282.19     51.86 o 
  -5   5   2      564.29      702.66     71.90 o 
  -4   5   2     2346.55     2751.64    171.36 o 
  -3   5   2     1367.75     1505.24    103.83 o 
  -2   5   2     7759.22     7504.23    407.33 o 
  -1   5   2    17741.45    16748.19    876.26 o 
   0   5   2    18066.92    17471.64    641.04 o 
   1   5   2    21486.56    20577.12    836.66 o 
   2   5   2     6245.06     5653.81    202.32 o 
   3   5   2    16022.58    17102.26    608.72 o 
   4   5   2     2340.97     2481.47    134.90 o 
   5   5   2      142.86      113.71     24.72 o 
   6   5   2       68.01       88.16     30.48 o 
   7   5   2       18.83       18.95     32.95 o 
   8   5   2      578.10      637.95     83.25 o 
   9   5   2     1690.91     1788.24    172.39 o 
  10   5   2     3082.29     3103.08    277.37 o 
  11   5   2     4599.59     5153.59    436.21 o 
  -9   6   2     3662.80     3998.10    356.71 o 
  -8   6   2     3380.19     4462.00    388.07 o 
  -7   6   2     4846.80     5384.96    450.54 o 
  -6   6   2     4256.40     4522.88    421.12 o 
  -5   6   2     2696.95     2892.47    184.79 o 
  -4   6   2     2812.03     3294.66    201.76 o 
  -3   6   2     4821.73     4517.23    477.68 o 
  -2   6   2      325.11      346.84     40.42 o 
  -1   6   2     1120.92      919.81     63.27 o 
   0   6   2     5828.21     5907.20    313.92 o 
   1   6   2     3948.33     4019.22    175.31 o 
   2   6   2     9016.16     9188.99    331.20 o 
   3   6   2     9012.97     9894.28    356.52 o 
   4   6   2    11411.00    11928.49    427.76 o 
   5   6   2     8783.68     9060.47    672.99 o 
   6   6   2     3941.24     4112.11    316.63 o 
   7   6   2     7023.36     6680.27    510.36 o 
   8   6   2     3711.03     3909.19    316.40 o 
   9   6   2     2459.81     2421.97    163.55 o 
  10   6   2       22.63       52.73     56.85 o 
  -8   7   2     1138.26     1229.26    160.77 o 
  -7   7   2     2232.43     2488.50    244.23 o 
  -6   7   2     3691.17     4667.25    394.03 o 
  -5   7   2     5414.84     7042.35    562.59 o 
  -4   7   2     3971.22     5116.81    416.62 o 
  -3   7   2     4428.04     5230.34    416.91 o 
  -2   7   2     7432.11     8058.02    615.76 o 
  -1   7   2     8999.21     8455.79   1009.12 o 
   0   7   2     3206.61     2847.35    280.26 o 
   1   7   2     5738.14     5693.86    423.64 o 
   2   7   2     3034.90     3067.14    102.63 o 
   3   7   2        0.64        1.78      9.25 o 
   4   7   2     2670.75     2746.01    119.79 o 
   5   7   2     2943.37     3000.90    154.31 o 
   6   7   2     3538.36     3563.75    276.80 o 
   7   7   2     3581.69     3444.48    331.69 o 
   8   7   2     4468.18     4259.97    369.02 o 
   9   7   2     5249.39     4986.90    302.58 o 
  10   7   2     3995.97     4273.27    358.45 o 
  -8   8   2      602.02      725.26    121.15 o 
  -7   8   2      780.83      760.80    119.52 o 
  -6   8   2      302.03      365.87     84.05 o 
  -5   8   2      178.87      268.61     75.80 o 
  -4   8   2     1335.86     1468.83    152.57 o 
  -3   8   2     2517.08     2909.39    249.33 o 
  -2   8   2     2290.77     2251.23    194.00 o 
  -1   8   2     7743.36     8097.90    612.38 o 
   0   8   2    10538.83     9697.36    722.33 o 
   1   8   2    10397.43     9706.27    718.98 o 
   2   8   2     5838.41     6003.89    260.69 o 
   3   8   2     6230.23     6444.37    234.17 o 
   4   8   2     3905.38     4214.44    157.27 o 
   5   8   2     3595.33     3513.08    133.20 o 
   6   8   2     1126.64     1262.39    128.48 o 
   7   8   2      479.80      559.09     82.83 o 
   8   8   2      510.93      465.43     55.34 o 
   9   8   2      471.18      516.36    100.95 o 
  10   8   2     1681.25     1695.59    175.66 o 
  -7   9   2     3979.82     4359.86    381.56 o 
  -6   9   2     4948.28     5707.94    473.60 o 
  -5   9   2     4722.06     5995.75    489.31 o 
  -4   9   2     4326.29     5736.47    463.64 o 
  -3   9   2     2029.20     2330.22    209.59 o 
  -2   9   2       56.62      131.00     45.31 o 
  -1   9   2       34.38       42.02     31.31 o 
   0   9   2      272.51      281.00     40.38 o 
   1   9   2     1358.83     1214.98    103.93 o 
   2   9   2     3806.37     4235.20    232.57 o 
   3   9   2     2930.29     2930.91    132.99 o 
   4   9   2     2379.38     2546.10     99.12 o 
   5   9   2     8317.35     8789.85    366.00 o 
   6   9   2     7266.68     7607.72    320.84 o 
   7   9   2     8504.77     8426.30    355.46 o 
   8   9   2     2444.86     2570.56    124.88 o 
   9   9   2     1500.36     1618.98    121.54 o 
  -6  10   2     1566.05     2061.65    215.24 o 
  -5  10   2     3204.92     4248.44    363.26 o 
  -4  10   2     2798.60     3595.60    309.54 o 
  -3  10   2     7935.35     8747.68    678.57 o 
  -2  10   2     8720.82     8237.37    633.52 o 
  -1  10   2     4531.28     4541.25    355.50 o 
   0  10   2     3499.56     3397.05    267.67 o 
   1  10   2     3036.34     2943.32    231.24 o 
   2  10   2     1970.88     2203.23    129.82 o 
   3  10   2      285.34      298.95     31.71 o 
   4  10   2       54.74       83.25     21.93 o 
   5  10   2       13.17       18.22     17.45 o 
   6  10   2     1741.41     1774.98     75.61 o 
   7  10   2     2513.51     2738.32    164.94 o 
   8  10   2     4395.24     4600.74    265.84 o 
   9  10   2     4118.87     4423.29    264.63 o 
  -5  11   2      733.96      937.15    132.70 o 
  -4  11   2       67.21       42.02     63.44 o 
  -3  11   2       25.59       23.07     53.55 o 
  -2  11   2     1448.09     1435.78    141.85 o 
  -1  11   2     4567.09     4331.89    343.01 o 
   0  11   2     5123.13     4897.03    379.56 o 
   1  11   2     7773.52     7310.23    551.81 o 
   2  11   2     5223.40     5168.35    285.50 o 
   3  11   2     8342.45     8612.05    463.38 o 
   4  11   2     3081.82     3451.71    191.20 o 
   5  11   2     3775.33     4313.58    270.51 o 
   6  11   2     1249.80     1495.65     79.31 o 
   7  11   2      669.80      747.14    128.99 o 
   8  11   2      220.93      244.91     80.75 o 
  -4  12   2     4158.60     5257.20    436.10 o 
  -3  12   2     2136.01     2352.81    216.97 o 
  -2  12   2      915.24      908.43    106.34 o 
  -1  12   2      348.87      352.69     63.45 o 
   0  12   2      171.13      148.31     44.49 o 
   1  12   2        1.36      -14.83     29.66 o 
   2  12   2      644.76      682.36     59.43 o 
   3  12   2     1130.48     1268.88    114.60 o 
   4  12   2     2269.38     2314.39    189.77 o 
   5  12   2     4459.53     5015.11    275.44 o 
   6  12   2     5765.90     6532.44    329.07 o 
   7  12   2     5468.55     6280.41    406.68 o 
  -2  13   2     2536.72     2786.50    244.24 o 
  -1  13   2     3910.34     4083.12    331.18 o 
   0  13   2     3986.76     3796.85    305.60 o 
   1  13   2     5409.73     5003.21    389.38 o 
   2  13   2     2983.12     2800.68    228.64 o 
   3  13   2     2517.98     2533.28    207.94 o 
   4  13   2      229.97      312.29     54.38 o 
   5  13   2        6.52        6.59     41.19 o 
  -2 -13   3     3137.40     2860.09    244.33 o 
  -1 -13   3     4501.83     4763.36    383.32 o 
   0 -13   3     3609.70     3238.24    276.60 o 
  -5 -12   3     2990.63     2735.22    235.23 o 
  -4 -12   3     1467.38     1593.14    150.90 o 
  -3 -12   3      951.05      880.41     99.75 o 
  -2 -12   3      115.90      150.78     48.61 o 
  -1 -12   3      187.94      187.86     51.91 o 
   0 -12   3      341.54      324.67     63.45 o 
   1 -12   3     1773.79     1814.53    173.20 o 
   2 -12   3     1874.57     2018.34    192.18 o 
   3 -12   3     3530.80     3575.83    308.79 o 
  -6 -11   3     2707.94     2702.65    231.89 o 
  -5 -11   3     3082.86     2814.88    236.91 o 
  -4 -11   3     4678.77     4555.03    359.48 o 
  -3 -11   3     7423.73     7626.28    582.88 o 
  -2 -11   3     3604.13     3130.08    255.20 o 
  -1 -11   3     7593.39     7561.72    578.87 o 
   0 -11   3     1390.19     1260.05    124.52 o 
   1 -11   3     3503.96     3375.90    280.77 o 
   2 -11   3      114.98      135.95     51.08 o 
   3 -11   3       22.10       -5.77     47.78 o 
   4 -11   3       63.54       13.18     55.20 o 
   5 -11   3     1006.97     1101.34    141.79 o 
  -7 -10   3      872.55     1000.88     79.56 o 
  -6 -10   3      135.43      125.24     47.79 o 
  -5 -10   3        8.09       26.36     36.25 o 
  -4 -10   3       42.04       20.60     33.78 o 
  -3 -10   3     1871.74     1818.21    158.39 o 
  -2 -10   3     1850.40     1961.78    167.47 o 
  -1 -10   3     6574.06     6138.42    471.87 o 
   0 -10   3     3154.45     2817.51    231.21 o 
   1 -10   3     8054.05     7805.15    598.29 o 
   2 -10   3     7135.51     6423.77    500.12 o 
   3 -10   3     4379.93     4323.40    353.67 o 
   4 -10   3     2846.80     2540.62    228.64 o 
   5 -10   3     1738.18     1788.93    181.45 o 
   6 -10   3      874.78      901.78    124.47 o 
  -8  -9   3     3569.88     3676.71    305.50 o 
  -7  -9   3     3696.78     3986.05    228.61 o 
  -6  -9   3     3209.48     3287.75    268.34 o 
  -5  -9   3     6781.45     6554.72    502.49 o 
  -4  -9   3     4313.59     4167.17    326.46 o 
  -3  -9   3     6691.51     5555.63    426.46 o 
  -2  -9   3      700.34      660.27     70.89 o 
  -1  -9   3      549.60      496.18     59.34 o 
   0  -9   3      122.55      148.31     35.43 o 
   1  -9   3     1029.91     1059.51    105.54 o 
   2  -9   3     1896.80     1780.46    160.89 o 
   3  -9   3     4967.12     5212.60    412.61 o 
   4  -9   3     3707.25     3894.65    322.15 o 
   5  -9   3     3795.88     3592.94    305.61 o 
   6  -9   3     4460.84     4471.48    377.58 o 
   7  -9   3     4287.21     4603.40    393.18 o 
  -9  -8   3      346.76      331.26     72.51 o 
  -8  -8   3      112.62      127.71     51.91 o 
  -7  -8   3     1431.17     1354.08    131.94 o 
  -6  -8   3     2207.68     2055.27    126.03 o 
  -5  -8   3     7225.37     7609.17    577.36 o 
  -4  -8   3     3651.78     3847.84    301.58 o 
  -3  -8   3    13170.39    13715.09   1019.39 o 
  -2  -8   3     1708.82     1453.77    123.76 o 
  -1  -8   3     8704.59     8516.03    639.18 o 
   0  -8   3     6609.27     6280.83    477.28 o 
   1  -8   3     7346.70     6995.48    531.42 o 
   2  -8   3     3077.00     2741.38    224.66 o 
   3  -8   3      780.22      684.23     79.96 o 
   4  -8   3      150.90       79.92     42.85 o 
   5  -8   3      250.45      177.16     55.21 o 
   6  -8   3      822.23      835.03    109.63 o 
   7  -8   3     1250.11     1353.85    158.31 o 
   8  -8   3     2731.92     3094.59    288.83 o 
  -9  -7   3     3546.90     3474.45    291.46 o 
  -8  -7   3     3308.84     2834.48    240.27 o 
  -7  -7   3     3821.96     3991.58    319.69 o 
  -6  -7   3     2032.74     1950.44    161.31 o 
  -5  -7   3      199.01      201.59     31.99 o 
  -4  -7   3      105.77      107.08     35.84 o 
  -3  -7   3       66.73       93.10     28.01 o 
  -2  -7   3      873.43      919.64    110.49 o 
  -1  -7   3     4590.48     4474.86    245.42 o 
   0  -7   3     7741.79     7331.55    393.77 o 
   1  -7   3    10732.66     8840.43    540.95 o 
   2  -7   3    10093.16     9377.33    503.43 o 
   3  -7   3     7987.30     7315.51    744.94 o 
   4  -7   3     8130.83     7240.91    403.47 o 
   5  -7   3     6813.80     5642.56    327.84 o 
   6  -7   3     1481.89     1411.67    141.03 o 
   7  -7   3     1451.95     1574.01    132.75 o 
   8  -7   3      589.27      661.80    113.73 o 
  -9  -6   3     1600.61     1687.33    161.64 o 
  -8  -6   3     2122.11     2127.80    188.94 o 
  -7  -6   3     9004.53     9837.75    744.69 o 
  -6  -6   3     6420.80     6554.22    354.23 o 
  -5  -6   3    27475.04    29209.51   1524.81 o 
  -4  -6   3     4169.33     4334.13    193.81 o 
  -3  -6   3     9147.71     9284.65    334.69 o 
  -2  -6   3     5391.36     5603.89    301.11 o 
  -1  -6   3     2192.46     2171.72    124.59 o 
   0  -6   3       25.54       39.66     15.05 o 
   1  -6   3     2286.59     2215.69    129.82 o 
   2  -6   3       60.09       52.93     20.22 o 
   3  -6   3      514.54      427.76     44.83 o 
   4  -6   3     2709.31     2242.50    211.00 o 
   5  -6   3     7176.69     6802.15    384.75 o 
   6  -6   3     8561.58     7239.38    413.70 o 
   7  -6   3     5377.70     6090.50    360.74 o 
   8  -6   3     4979.45     5675.23    343.06 o 
   9  -6   3     5000.10     5813.51    354.87 o 
 -10  -5   3     2544.78     2416.01    221.14 o 
  -9  -5   3     1564.21     1828.36    172.36 o 
  -8  -5   3      259.32      243.08     53.56 o 
  -7  -5   3      567.35      553.05     68.41 o 
  -6  -5   3       52.68       60.14     31.31 o 
  -5  -5   3     2257.03     2462.30    116.46 o 
  -4  -5   3     7135.00     7475.86    326.36 o 
  -3  -5   3    14893.16    16725.76    681.16 o 
  -2  -5   3     6489.13     7129.63    308.31 o 
  -1  -5   3    15665.58    16118.28    841.25 o 
   0  -5   3    18714.72    17668.89    922.59 o 
   1  -5   3    12908.16    12516.72    658.74 o 
   2  -5   3     6170.71     5612.48    305.54 o 
   3  -5   3     6268.32     5521.91    412.16 o 
   4  -5   3     1847.15     1826.58    119.15 o 
   5  -5   3      187.30      153.36     39.30 o 
   6  -5   3       14.36        7.35     34.81 o 
   7  -5   3     1032.43     1235.41    108.16 o 
   8  -5   3      748.98      858.68    126.11 o 
   9  -5   3     3258.01     4027.94    388.84 o 
 -10  -4   3     2941.76     3350.15    291.35 o 
  -9  -4   3     7539.25     7624.09    592.84 o 
  -8  -4   3     3452.33     3730.61    302.28 o 
  -7  -4   3     6904.23     7607.29    580.65 o 
  -6  -4   3     2214.36     2443.43    167.56 o 
  -5  -4   3     5825.53     6337.50    241.75 o 
  -4  -4   3     9040.47     9970.85    430.62 o 
  -3  -4   3      825.48     1017.52     52.87 o 
  -2  -4   3      278.14      301.29     26.05 o 
  -1  -4   3     2912.66     3352.42    181.90 o 
   0  -4   3     3344.50     3170.12    172.05 o 
   1  -4   3     8919.14     8845.21    466.81 o 
   2  -4   3    17259.57    15174.04    796.18 o 
   3  -4   3    13703.91    13041.34    691.27 o 
   4  -4   3     8812.50     8415.39    474.77 o 
   5  -4   3     8849.25     8333.38    458.29 o 
   6  -4   3     6943.66     6787.83    384.46 o 
   7  -4   3     6921.37     7413.74    422.27 o 
   8  -4   3     1984.13     2143.39    157.21 o 
   9  -4   3       49.02        1.65     95.57 o 
  10  -4   3       73.02      -25.54    100.52 o 
 -10  -3   3       59.61       79.92     60.14 o 
  -9  -3   3     2228.75     2346.58    210.40 o 
  -8  -3   3      358.84      394.73     63.45 o 
  -7  -3   3     6547.24     6877.39    526.74 o 
  -6  -3   3     6240.91     6669.18    361.14 o 
  -5  -3   3    19306.50    21089.88    900.85 o 
  -4  -3   3     6743.69     7420.14    278.10 o 
  -3  -3   3    14497.50    16834.36    740.43 o 
  -2  -3   3    17565.28    20747.94   1392.70 o 
  -1  -3   3     7569.89     8579.74    450.00 o 
   0  -3   3     5930.00     5812.74    307.46 o 
   1  -3   3     1288.88     1319.51     76.90 o 
   2  -3   3     1768.41     1853.34    106.40 o 
   3  -3   3     2564.63     2358.44    181.03 o 
   4  -3   3     1079.23     1170.71    157.55 o 
   5  -3   3     4575.03     4400.27    284.30 o 
   6  -3   3     2969.17     2870.27    276.32 o 
   7  -3   3     6573.40     7197.38    412.04 o 
   8  -3   3     6959.87     8298.39    470.55 o 
   9  -3   3     5591.33     6839.86    578.88 o 
  10  -3   3     4189.86     4823.99    440.27 o 
 -10  -2   3     3561.49     3249.17    284.04 o 
  -9  -2   3     2610.53     3032.24    262.45 o 
  -8  -2   3     1353.55     1306.30    129.48 o 
  -7  -2   3      306.32      264.67     37.81 o 
  -6  -2   3       19.68       24.95     21.38 o 
  -5  -2   3     2298.38     2649.85    165.39 o 
  -4  -2   3     3787.46     4459.70    235.55 o 
  -3  -2   3     2372.16     2390.64    150.81 o 
  -2  -2   3     5105.21     4472.36    237.93 o 
  -1  -2   3    11780.20    13019.92    677.84 o 
   0  -2   3    14995.01    15939.31    827.45 o 
   1  -2   3    14098.25    14635.43    762.81 o 
   2  -2   3    14038.00    13198.64    687.23 o 
   3  -2   3    17844.80    19388.72   1013.38 o 
   4  -2   3     8227.80     7798.74    776.14 o 
   5  -2   3     3413.13     3060.32    248.89 o 
   6  -2   3     1345.54     1455.71    105.45 o 
   7  -2   3      512.63      525.95     63.15 o 
   8  -2   3      266.75      346.12     60.18 o 
   9  -2   3     2662.87     3162.85    307.04 o 
  10  -2   3     1203.28     1511.30    202.00 o 
 -10  -1   3     1506.72     1529.71    162.45 o 
  -9  -1   3     6348.53     6315.77    501.42 o 
  -8  -1   3     5616.51     5377.60    954.30 o 
  -7  -1   3    12599.28    13233.54   1086.73 o 
  -6  -1   3     7905.61     8648.71    462.09 o 
  -5  -1   3     5290.38     4868.09    298.72 o 
  -4  -1   3     8350.88     8324.50    362.36 o 
  -3  -1   3     5990.04     6573.66    791.35 o 
  -2  -1   3     2019.58     2131.32    116.92 o 
  -1  -1   3     2258.26     2475.14    115.24 o 
   0  -1   3     1421.67     1598.50     73.54 o 
   1  -1   3     5742.40     6324.47    331.73 o 
   2  -1   3     5475.45     6074.47    505.48 o 
   3  -1   3    22629.86    26245.48   2188.00 o 
   4  -1   3    11363.37    12227.40    646.05 o 
   5  -1   3     9341.03     9051.81    730.60 o 
   6  -1   3     8703.12     8551.72    467.24 o 
   7  -1   3     6593.67     7278.71    408.54 o 
   8  -1   3     4433.01     5193.31    444.76 o 
   9  -1   3     1450.31     1353.34    177.31 o 
  10  -1   3      936.66     1043.64    165.70 o 
  11  -1   3      255.89      411.17    131.84 o 
 -10   0   3      137.50      102.99     62.62 o 
  -9   0   3      218.62      235.66     63.45 o 
  -8   0   3       62.28       66.50     37.90 o 
  -7   0   3     4086.03     3896.10    226.68 o 
  -6   0   3     7104.57     7511.45    408.11 o 
  -5   0   3    13201.30    13781.74    726.92 o 
  -4   0   3    11417.25    11567.65    609.23 o 
  -3   0   3    13003.09    12404.12    828.35 o 
  -2   0   3    20630.43    20552.31   1068.08 o 
  -1   0   3     5491.94     5979.15    313.62 o 
   0   0   3     7487.81     8422.96    300.14 o 
   1   0   3     3889.05     4309.41    226.54 o 
   2   0   3    12547.05    14861.54   1330.83 o 
   3   0   3       24.24       49.21     12.36 o 
   4   0   3      280.76      296.83     81.59 o 
   5   0   3     4276.16     4061.76    227.53 o 
   6   0   3     2683.94     2746.29    231.72 o 
   7   0   3     5751.66     6075.15    502.22 o 
   8   0   3     4915.16     6234.41    514.43 o 
   9   0   3     5189.67     5627.24    476.31 o 
  10   0   3     4931.67     6580.91    555.43 o 
  11   0   3     3897.77     5155.66    464.12 o 
 -10   1   3     5429.20     5347.66    445.57 o 
  -9   1   3     4652.33     4682.66    480.17 o 
  -8   1   3     3613.42     3223.26    211.88 o 
  -7   1   3     2551.05     2318.24    422.70 o 
  -6   1   3     1093.53     1089.12    120.40 o 
  -5   1   3      946.43      923.98     66.87 o 
  -4   1   3      628.26      695.08     73.38 o 
  -3   1   3     2199.64     2271.38    128.24 o 
  -2   1   3     4202.99     3810.05    203.00 o 
  -1   1   3    11868.58    12676.92    536.37 o 
   0   1   3    12734.95    13859.21    493.96 o 
   1   1   3    50803.59    53433.77   1949.06 o 
   2   1   3    13296.11    13252.56    561.23 o 
   3   1   3    11848.45    11848.57   1238.81 o 
   4   1   3    14972.76    14808.77   1093.05 o 
   5   1   3     7898.56     7824.39    420.08 o 
   6   1   3     5758.48     5396.81    346.82 o 
   7   1   3       28.31       51.90     48.61 o 
   8   1   3        0.50      -45.31     45.31 o 
   9   1   3      632.58      660.21    113.74 o 
  10   1   3      436.93      524.13    118.67 o 
  11   1   3     1675.03     1723.64    211.95 o 
 -10   2   3      825.71      698.16    116.22 o 
  -9   2   3     4449.12     4445.50    373.49 o 
  -8   2   3     5133.44     5148.94    300.72 o 
  -7   2   3     9606.21     8103.75    448.42 o 
  -6   2   3    12522.95    11871.23   1187.56 o 
  -5   2   3     8480.05     7386.14    821.01 o 
  -4   2   3    14012.09    13877.23    733.14 o 
  -3   2   3     2394.13     2498.42    142.29 o 
  -2   2   3     2881.28     2896.18    129.85 o 
  -1   2   3       30.18       74.92      8.94 o 
   1   2   3      959.27      931.14     35.58 o 
   2   2   3     9650.25     9624.16    545.98 o 
   3   2   3     7123.94     6128.82    930.58 o 
   4   2   3    11242.64    10402.71   1114.72 o 
   5   2   3    18315.12    15684.63    824.83 o 
   6   2   3    14482.81    13702.73    724.40 o 
   7   2   3     7456.46     6991.50    551.52 o 
   8   2   3     4015.15     4435.03    372.75 o 
   9   2   3     4078.81     4779.30    407.36 o 
  10   2   3     2995.50     2985.84    283.15 o 
  11   2   3      893.46      907.57    149.20 o 
 -10   3   3     1084.95      957.96    140.15 o 
  -9   3   3      527.73      443.99     70.72 o 
  -8   3   3       46.63       16.69     39.96 o 
  -7   3   3      132.83      145.84     58.91 o 
  -6   3   3     1367.27     1298.37     97.15 o 
  -5   3   3     2701.41     2477.58    153.93 o 
  -4   3   3     5171.07     4517.86    254.22 o 
  -3   3   3    15406.99    14204.55    749.23 o 
  -2   3   3    16759.54    16707.92    709.82 o 
  -1   3   3    33833.28    33572.21   1417.14 o 
   0   3   3    18220.60    16224.61   1710.52 o 
   1   3   3     4761.74     4706.71    170.31 o 
   2   3   3     8500.89     9054.29    550.91 o 
   3   3   3      181.99      138.43     17.01 o 
   4   3   3     3453.94     3542.19    422.12 o 
   5   3   3       59.72      102.33     50.26 o 
   6   3   3      642.61      613.34     76.67 o 
   7   3   3     1270.71     1294.91    133.62 o 
   8   3   3     1974.30     2056.27    197.21 o 
   9   3   3     4595.14     4826.46    406.68 o 
  10   3   3    10335.05    11958.13    934.85 o 
  11   3   3     5660.41     6684.19    559.70 o 
  -9   4   3     5523.54     5520.15    326.42 o 
  -8   4   3     6301.11     6392.40    494.81 o 
  -7   4   3     2738.38     2646.79    211.76 o 
  -6   4   3     2713.75     2683.56    171.27 o 
  -5   4   3     3163.87     2787.25    504.02 o 
  -4   4   3     1102.18      995.85     76.82 o 
  -3   4   3     1178.99     1319.48     90.28 o 
  -2   4   3     1387.25     1385.05     83.66 o 
  -1   4   3     2767.99     2514.26    115.64 o 
   0   4   3    10261.27     5592.87    418.88 o 
   1   4   3    19125.64    15923.82    774.65 o 
   2   4   3    17202.97    17352.45   1080.45 o 
   3   4   3    19204.69    20123.09    855.51 o 
   4   4   3    12420.72    12004.74    626.75 o 
   5   4   3     9363.37     9013.03    479.05 o 
   6   4   3     6609.91     6125.58    470.94 o 
   7   4   3     2576.04     2372.22    205.60 o 
   8   4   3     1892.49     1795.36    173.27 o 
   9   4   3       57.83       43.67     53.55 o 
  10   4   3       47.19      121.93     72.50 o 
  11   4   3     2185.21     2470.77    254.91 o 
  -9   5   3     1524.56     1650.93    188.02 o 
  -8   5   3     3913.05     4006.18    352.71 o 
  -7   5   3     4296.02     4507.79    270.53 o 
  -6   5   3     3876.32     4451.27    584.25 o 
  -5   5   3     3429.15     3511.48    414.81 o 
  -4   5   3     9755.99     9735.33    530.68 o 
  -3   5   3    11102.00    11364.83    610.72 o 
  -2   5   3     5690.02     5382.43    298.54 o 
  -1   5   3     1976.08     1858.65     96.79 o 
   0   5   3     7543.19     7524.53    396.11 o 
   1   5   3      711.58      796.87     37.89 o 
   2   5   3      930.70      945.09     50.29 o 
   3   5   3     5774.47     6070.94    197.10 o 
   4   5   3     8566.67     8533.53    447.38 o 
   5   5   3     3456.61     3445.25    266.23 o 
   6   5   3     3445.37     3458.84    274.39 o 
   7   5   3     5249.58     4739.76    374.02 o 
   8   5   3     9458.97     8764.17    674.61 o 
   9   5   3     4182.14     3679.38    315.64 o 
  10   5   3     2955.66     3118.51    285.60 o 
  11   5   3     2861.75     3224.42    303.71 o 
  -9   6   3      800.46      639.62    121.17 o 
  -8   6   3      242.80      306.52     93.93 o 
  -7   6   3      182.53      210.11     78.28 o 
  -6   6   3      273.87      342.79     87.35 o 
  -5   6   3     3779.39     4128.73    351.22 o 
  -4   6   3     1701.74     1904.57    131.49 o 
  -3   6   3     3350.72     3631.05    440.97 o 
  -2   6   3     9605.49    10479.56    793.60 o 
  -1   6   3    17149.56    17277.69   2066.84 o 
   0   6   3    17019.42    16468.71    857.79 o 
   1   6   3     9343.76     9799.26    510.55 o 
   2   6   3    10572.08    11120.12    399.57 o 
   3   6   3     5709.90     5881.30    214.36 o 
   4   6   3     2721.01     2731.90    103.08 o 
   5   6   3      296.69      297.50     36.26 o 
   6   6   3      147.74      228.24     41.20 o 
   7   6   3       48.34      102.16     38.72 o 
   8   6   3      979.88      994.29    110.48 o 
   9   6   3     5897.64     5647.99    453.29 o 
  10   6   3     3551.15     3368.96    298.91 o 
  -8   7   3     3555.34     4500.84    391.38 o 
  -7   7   3     4143.18     4455.33    384.15 o 
  -6   7   3     6606.52     6388.52    522.31 o 
  -5   7   3     4452.99     5242.80    433.18 o 
  -4   7   3       56.91      121.94     60.97 o 
  -3   7   3      104.22      103.82     53.56 o 
  -2   7   3        1.65       18.12     36.25 o 
  -1   7   3     1189.75     1209.24    115.48 o 
   0   7   3     5670.38     5134.52    390.37 o 
   1   7   3     5892.67     6111.84    322.12 o 
   2   7   3     2259.38     2142.82     82.31 o 
   3   7   3     5547.00     5677.21    206.07 o 
   4   7   3    11248.93    11140.26    459.82 o 
   5   7   3    10565.68    10249.55    507.84 o 
   6   7   3     9243.72     8856.99    662.47 o 
   7   7   3     1976.06     1941.48    167.50 o 
   8   7   3     2362.98     2462.54    213.74 o 
   9   7   3      230.03      170.56     62.62 o 
  10   7   3       10.61       21.42     60.14 o 
  -7   8   3     3423.73     3699.79    331.09 o 
  -6   8   3     3449.48     4397.32    377.39 o 
  -5   8   3     4606.80     5307.64    439.75 o 
  -4   8   3     8731.04    10508.62    811.16 o 
  -3   8   3     6214.96     6807.60    536.59 o 
  -2   8   3     8526.26    10041.16    764.42 o 
  -1   8   3     5979.36     5281.69    409.22 o 
   0   8   3     3401.29     2940.73    231.42 o 
   1   8   3     1470.89     1381.09    111.38 o 
   2   8   3       15.33       34.17     13.46 o 
   3   8   3       46.67       56.21     17.33 o 
   4   8   3      883.82      927.83     47.53 o 
   5   8   3     1885.00     1839.81    103.97 o 
   6   8   3     4015.45     3965.20    242.15 o 
   7   8   3     7454.24     7504.04    569.91 o 
   8   8   3     5437.88     5297.25    653.69 o 
   9   8   3     3862.90     3521.44    221.33 o 
  10   8   3     2260.90     2177.99    211.20 o 
  -7   9   3     1352.67     1658.15    185.52 o 
  -6   9   3      168.16      300.74     83.22 o 
  -5   9   3        9.37       99.69     63.44 o 
  -4   9   3      548.31      598.36     96.43 o 
  -3   9   3     4047.55     4955.10    402.46 o 
  -2   9   3     8579.87     9516.12    726.65 o 
  -1   9   3    12161.40    13055.25    976.98 o 
   0   9   3     7633.96     7736.77    582.12 o 
   1   9   3     6188.17     5987.57    448.92 o 
   2   9   3     7053.04     6935.90    369.74 o 
   3   9   3     3855.31     4123.70    154.28 o 
   4   9   3     4324.55     4512.02    168.68 o 
   5   9   3      671.23      752.72     33.87 o 
   6   9   3     1348.85     1466.05     75.00 o 
   7   9   3        0.39       10.38     21.71 o 
   8   9   3      496.22      554.41     98.93 o 
   9   9   3     1448.98     1375.79    111.30 o 
  -6  10   3     4263.78     5425.36    455.97 o 
  -5  10   3     3859.95     4467.39    380.75 o 
  -4  10   3     2151.90     2531.29    235.97 o 
  -3  10   3     1295.06     1628.62    164.92 o 
  -2  10   3      157.17      168.09     54.38 o 
  -1  10   3      117.13      173.85     45.32 o 
   0  10   3      163.68      186.22     37.08 o 
   1  10   3      557.69      574.48     59.34 o 
   2  10   3     2003.39     2106.31    220.73 o 
   3  10   3     3924.14     4053.67    179.98 o 
   4  10   3     5979.45     6180.98    228.00 o 
   5  10   3     8273.69     8881.10    370.96 o 
   6  10   3     7290.64     7656.33    322.72 o 
   7  10   3     3695.88     3784.18    170.05 o 
   8  10   3     1345.69     1457.85     82.98 o 
   9  10   3      956.83      929.25     88.03 o 
  -5  11   3     1930.05     2415.13    237.55 o 
  -4  11   3     3564.85     4270.74    363.33 o 
  -3  11   3     5015.55     5506.06    445.54 o 
  -2  11   3     5439.44     5789.46    458.13 o 
  -1  11   3     4915.77     4984.35    390.22 o 
   0  11   3     5333.33     5195.43    400.28 o 
   1  11   3     4395.69     4182.92    322.34 o 
   2  11   3     1464.95     1534.41     99.28 o 
   3  11   3        7.19       -2.51     20.96 o 
   4  11   3       69.23      110.68     38.31 o 
   5  11   3      657.43      659.05     42.48 o 
   6  11   3     1902.33     2057.92    120.98 o 
   7  11   3     3308.26     3471.50    200.07 o 
   8  11   3     2938.99     3217.00    194.13 o 
  -4  12   3       27.85      -19.77     65.09 o 
  -3  12   3      397.02      354.35     79.93 o 
  -2  12   3     1621.36     1749.24    166.59 o 
  -1  12   3     3055.14     3106.46    256.74 o 
   0  12   3     1960.55     1847.06    160.86 o 
   1  12   3     2443.37     2516.94    204.66 o 
   2  12   3     5665.91     5797.02    322.82 o 
   3  12   3     5074.45     5474.03    303.42 o 
   4  12   3     4255.64     5201.63    396.57 o 
   5  12   3     1374.48     1575.59     98.52 o 
   6  12   3      702.68      686.76     57.93 o 
   7  12   3      217.76      193.63     60.15 o 
  -2  13   3      932.30      798.77    103.04 o 
  -1  13   3      763.23      777.27     94.79 o 
   0  13   3      136.96       97.22     44.49 o 
   1  13   3      100.71      106.20     33.44 o 
   2  13   3      501.38      514.84     71.29 o 
   3  13   3     2194.13     2256.39    185.63 o 
   4  13   3     3095.88     3681.53    289.73 o 
  -4 -12   4      450.51      506.81     77.46 o 
  -3 -12   4     1816.09     1840.92    170.73 o 
  -2 -12   4     4573.70     4084.81    329.66 o 
  -1 -12   4     3753.10     3648.39    299.77 o 
   0 -12   4     6703.60     6689.72    523.69 o 
   1 -12   4     2376.34     2662.52    235.15 o 
   2 -12   4     2662.54     2341.93    216.20 o 
  -5 -11   4     2601.29     2267.63    200.52 o 
  -4 -11   4     1509.67     1516.54    144.31 o 
  -3 -11   4      259.46      271.92     53.56 o 
  -2 -11   4       10.71       44.49     37.90 o 
  -1 -11   4     1349.30     1477.68    141.01 o 
   0 -11   4      402.05      299.96     57.69 o 
   1 -11   4     2076.58     2062.47    187.27 o 
   2 -11   4     2386.49     2331.83    212.88 o 
   3 -11   4     4023.87     4323.07    358.47 o 
   4 -11   4     3573.02     3485.16    306.32 o 
  -7 -10   4     2133.11     2244.48    144.35 o 
  -6 -10   4     1626.99     1487.76    145.15 o 
  -5 -10   4     4205.03     3830.73    309.80 o 
  -4 -10   4     4402.60     4124.10    328.04 o 
  -3 -10   4     2975.14     2773.87    228.68 o 
  -2 -10   4     7310.70     6763.17    518.40 o 
  -1 -10   4     2466.94     2138.37    182.39 o 
   0 -10   4     3780.34     3132.48    256.91 o 
   1 -10   4      160.95      167.26     46.14 o 
   2 -10   4       11.48      -37.90     37.90 o 
   3 -10   4      804.31      757.53     98.09 o 
   4 -10   4      355.79      365.05     77.46 o 
   5 -10   4      704.60      531.62     92.31 o 
  -8  -9   4     2309.36     2311.67    210.38 o 
  -7  -9   4      326.27      380.47     85.29 o 
  -6  -9   4        7.91       25.54     39.55 o 
  -5  -9   4        7.08       17.30     34.60 o 
  -4  -9   4      560.09      597.54     71.70 o 
  -3  -9   4     2338.36     2456.05    203.02 o 
  -2  -9   4     3883.61     3853.79    303.25 o 
  -1  -9   4     3455.69     3051.41    245.34 o 
   0  -9   4     4716.94     4383.92    343.97 o 
   1  -9   4     7848.97     7474.58    571.84 o 
   2  -9   4     6325.69     6078.77    473.46 o 
   3  -9   4     6610.70     5877.12    462.72 o 
   4  -9   4     1647.32     1606.70    159.19 o 
   5  -9   4     1643.38     1528.27    158.35 o 
   6  -9   4      517.69      512.61     96.42 o 
  -8  -8   4     3286.47     3265.03    275.73 o 
  -7  -8   4    10074.44     9599.39    516.61 o 
  -6  -8   4     6615.58     7132.46    548.71 o 
  -5  -8   4     2035.99     1969.46    169.97 o 
  -4  -8   4     7152.00     7147.85    543.40 o 
  -3  -8   4     1536.13     1705.82    146.00 o 
  -2  -8   4      525.96      459.09     56.05 o 
  -1  -8   4     2526.10     2534.57    205.57 o 
   0  -8   4      891.20      850.85     85.74 o 
   1  -8   4     1374.95     1480.50    131.97 o 
   2  -8   4     1598.26     1375.68     96.66 o 
   3  -8   4     4317.05     4036.82    239.16 o 
   4  -8   4     7482.79     6768.94    385.32 o 
   5  -8   4     7828.81     6872.97    540.92 o 
   6  -8   4     4618.61     4773.20    395.01 o 
   7  -8   4     4383.36     4379.34    374.24 o 
  -9  -7   4        6.03      -28.01     42.02 o 
  -8  -7   4       68.34      168.07     53.55 o 
  -7  -7   4      654.99      614.87     79.13 o 
  -6  -7   4     4124.33     4147.20    233.13 o 
  -5  -7   4     6632.05     6943.32    528.30 o 
  -4  -7   4     6471.03     6792.11    515.97 o 
  -3  -7   4     5052.26     5077.11    388.89 o 
  -2  -7   4     6348.47     5829.72    316.02 o 
  -1  -7   4     7096.07     6139.00    332.69 o 
   0  -7   4     4952.78     4412.39    392.70 o 
   1  -7   4     5203.57     4844.87    269.08 o 
   2  -7   4     2258.91     1971.21    125.00 o 
   3  -7   4      552.19      453.57     49.86 o 
   4  -7   4       27.09       56.33     33.37 o 
   5  -7   4     1623.57     1404.16    110.39 o 
   6  -7   4     1988.66     1832.48    138.75 o 
   7  -7   4     1831.08     1875.45    146.07 o 
   8  -7   4     2572.34     3053.42    213.48 o 
  -9  -6   4     3439.53     3374.33    284.84 o 
  -8  -6   4     2307.47     2516.61    218.66 o 
  -7  -6   4      826.67      829.29     93.15 o 
  -6  -6   4     5275.61     5506.88    301.51 o 
  -5  -6   4     2779.31     3016.38    242.76 o 
  -4  -6   4        1.99       -9.56     17.82 o 
  -3  -6   4     3590.49     3475.64    194.01 o 
  -2  -6   4     4788.08     4846.69    263.63 o 
  -1  -6   4     7047.66     7112.59    381.32 o 
   0  -6   4     9587.22     9221.88    490.56 o 
   1  -6   4    17545.37    16937.54    890.84 o 
   2  -6   4     7635.11     6957.06    378.70 o 
   3  -6   4    10370.40     9554.15    516.79 o 
   4  -6   4     5181.45     4366.45    412.09 o 
   5  -6   4     6492.64     6026.54    344.68 o 
   6  -6   4     3415.68     3096.46    199.30 o 
   7  -6   4      345.16      389.05     66.63 o 
   8  -6   4      181.08      208.27     65.12 o 
   9  -6   4       57.21      -56.85    101.34 o 
  -9  -5   4     2241.42     2381.05    212.03 o 
  -8  -5   4     4701.91     4473.00    359.53 o 
  -7  -5   4     7018.92     7317.05    561.45 o 
  -6  -5   4     6626.12     6689.27    511.82 o 
  -5  -5   4     5126.35     5201.07    231.05 o 
  -4  -5   4     6746.80     7274.61    317.97 o 
  -3  -5   4     1886.34     1971.00    171.28 o 
  -2  -5   4     2591.77     2823.96    157.98 o 
  -1  -5   4     2591.58     2662.10    149.82 o 
   0  -5   4     1629.81     1752.00    123.40 o 
   1  -5   4     1299.71     1166.68     75.85 o 
   2  -5   4     2254.30     2188.48    336.94 o 
   3  -5   4     4141.70     3759.96    214.44 o 
   4  -5   4     5873.21     5240.65    356.59 o 
   5  -5   4     5228.07     4940.09    285.20 o 
   6  -5   4     6764.07     6313.50    362.73 o 
   7  -5   4     5486.12     5768.17    344.91 o 
   8  -5   4     5462.77     6255.14    371.58 o 
   9  -5   4     3154.41     3458.00    349.18 o 
 -10  -4   4     1051.52     1122.81    131.08 o 
  -9  -4   4      102.84      114.52     52.73 o 
  -8  -4   4       20.99       88.98     42.02 o 
  -7  -4   4       54.40       83.21     37.08 o 
  -6  -4   4     1519.48     1604.99    143.53 o 
  -5  -4   4     4308.80     4748.60    211.83 o 
  -4  -4   4     5769.92     5724.30    252.72 o 
  -3  -4   4     9738.79    10591.70    562.61 o 
  -2  -4   4     5816.74     5931.31    316.76 o 
  -1  -4   4    23737.02    24378.92   3004.42 o 
   0  -4   4    12721.08    12177.71    637.68 o 
   1  -4   4    14393.34    15144.03    792.10 o 
   2  -4   4     4082.41     4007.66    219.38 o 
   3  -4   4     3868.62     3508.43    198.43 o 
   4  -4   4     3793.55     3529.97    204.10 o 
   5  -4   4       56.30       70.21     29.78 o 
   6  -4   4      177.68      192.25     43.30 o 
   7  -4   4     1523.72     1558.68    195.89 o 
   8  -4   4     1880.12     2235.04    161.73 o 
   9  -4   4     3621.40     4361.85    406.29 o 
  10  -4   4     4684.87     5314.17    484.98 o 
 -10  -3   4     4270.23     4378.73    367.58 o 
  -9  -3   4     6711.04     7109.81    556.90 o 
  -8  -3   4     5809.74     6499.76    505.45 o 
  -7  -3   4     2220.68     2507.62    209.62 o 
  -6  -3   4     1699.49     1827.87    112.75 o 
  -5  -3   4      957.69      981.21     66.93 o 
  -4  -3   4      428.69      455.82     27.81 o 
  -3  -3   4      121.72      148.17     17.72 o 
  -2  -3   4      268.88      279.65     31.32 o 
  -1  -3   4     6536.43     7901.59    415.10 o 
   0  -3   4     5676.97     5921.48    314.55 o 
   1  -3   4    18024.67    19445.25   1011.43 o 
   2  -3   4    14667.97    15376.71    802.45 o 
   3  -3   4    13852.68    13508.30    712.53 o 
   4  -3   4    10255.40    10149.15    542.08 o 
   5  -3   4     6505.61     7064.42    540.55 o 
   6  -3   4     5059.43     5555.46    317.90 o 
   7  -3   4     2031.36     2060.85    144.40 o 
   8  -3   4      398.51      352.71    106.31 o 
   9  -3   4       13.21        3.30     98.04 o 
  10  -3   4        4.58       35.43    108.75 o 
 -10  -2   4       74.20       66.74     56.85 o 
  -9  -2   4     1180.20     1227.68    131.92 o 
  -8  -2   4     3082.23     3192.10    267.52 o 
  -7  -2   4     7164.14     7110.38    388.67 o 
  -6  -2   4     9535.69     9432.28    503.97 o 
  -5  -2   4    11494.67    12614.05    665.09 o 
  -4  -2   4     9767.34    10153.82    437.83 o 
  -3  -2   4    14342.04    16231.25   2318.81 o 
  -2  -2   4     9008.83     9847.70   1005.22 o 
  -1  -2   4     3961.86     4230.72    226.58 o 
   0  -2   4      817.68      759.10     41.32 o 
   1  -2   4      752.67      754.91     47.66 o 
   2  -2   4      308.08      366.29     29.90 o 
   3  -2   4     2935.77     2791.04    155.95 o 
   4  -2   4     3847.14     3993.23    552.83 o 
   5  -2   4     3065.77     3132.92    231.41 o 
   6  -2   4     3040.53     3142.69    233.80 o 
   7  -2   4     7135.43     6551.36    370.68 o 
   8  -2   4     8882.80     9071.01    733.11 o 
   9  -2   4     5818.43     6662.63    569.90 o 
  10  -2   4     3190.37     3416.87    345.90 o 
 -10  -1   4     2440.48     2670.86    244.23 o 
  -9  -1   4      973.59     1195.37    133.55 o 
  -8  -1   4       45.44       60.65     33.04 o 
  -7  -1   4       59.28       22.10     27.08 o 
  -6  -1   4      159.59      124.23     27.91 o 
  -5  -1   4     4264.03     4471.91    246.57 o 
  -4  -1   4     1784.13     1754.39    230.74 o 
  -3  -1   4    12668.29    13919.64    594.22 o 
  -2  -1   4     6096.96     6147.61    265.51 o 
  -1  -1   4    42940.15    43118.68   2240.90 o 
   0  -1   4    18402.38    20639.27    830.80 o 
   1  -1   4    13236.79    14696.41    765.08 o 
   2  -1   4    20130.35    22451.33   1163.13 o 
   3  -1   4     8973.25     9684.71    510.15 o 
   4  -1   4     9096.79     9051.50    481.56 o 
   5  -1   4      203.76      193.19     37.49 o 
   6  -1   4      171.16      158.43     33.99 o 
   7  -1   4     3195.60     3129.96    193.76 o 
   8  -1   4     2533.70     3063.27    296.34 o 
   9  -1   4     2085.30     2362.15    254.94 o 
  10  -1   4     2003.66     2261.12    254.90 o 
  11  -1   4     2528.77     2708.86    295.39 o 
 -10   0   4     3114.06     2960.87    266.62 o 
  -9   0   4     4540.52     4811.81    394.17 o 
  -8   0   4     7523.16     7340.54    605.93 o 
  -7   0   4     8555.69     7699.10    420.15 o 
  -6   0   4     8742.27     7956.57    430.88 o 
  -5   0   4     5249.88     4850.32    694.87 o 
  -4   0   4     2360.63     2006.30    116.79 o 
  -3   0   4      816.13      810.86     52.40 o 
  -2   0   4       79.65       84.95     10.81 o 
  -1   0   4      555.12      619.40     31.38 o 
   0   0   4     3953.31     4517.50    162.07 o 
   1   0   4     7951.50     8531.16    445.66 o 
   2   0   4     6670.63     6966.11    366.40 o 
   3   0   4    19563.14    20939.52   1090.17 o 
   4   0   4     9176.43     8755.29    651.16 o 
   5   0   4    11843.17    11621.65    617.04 o 
   6   0   4     7575.59     6858.88    377.37 o 
   7   0   4     5042.57     5253.57    437.73 o 
   8   0   4     2388.82     2420.88    245.14 o 
   9   0   4      691.28      818.49    136.83 o 
  10   0   4     1316.17     1438.87    194.60 o 
  11   0   4       24.04       10.71     97.22 o 
 -10   1   4      421.63      339.52     83.23 o 
  -9   1   4      588.88      413.89     61.96 o 
  -8   1   4      435.19      407.07    112.90 o 
  -7   1   4     5032.43     4613.39    504.96 o 
  -6   1   4     4323.40     3939.87    308.47 o 
  -5   1   4    12751.68    12457.93    660.99 o 
  -4   1   4     7445.65     6656.34    478.58 o 
  -3   1   4    29168.47    27271.09   1418.55 o 
  -2   1   4    29931.49    30934.80   1604.96 o 
  -1   1   4     6158.53     6060.64    259.44 o 
   0   1   4     7417.90     7374.02    262.71 o 
   1   1   4      776.67      784.65     31.07 o 
   2   1   4     8047.29     9028.44    471.16 o 
   3   1   4      234.80      228.25     19.82 o 
   4   1   4     2897.51     2789.52    155.88 o 
   5   1   4     7092.02     6194.70    337.25 o 
   6   1   4     4967.92     4758.08    268.39 o 
   7   1   4     5768.31     5500.63    453.76 o 
   8   1   4     9263.76     9501.16    753.52 o 
   9   1   4    10414.52    12297.32    966.12 o 
  10   1   4     6378.40     7554.33    630.42 o 
  11   1   4     5481.21     6659.37    574.51 o 
 -10   2   4     3591.55     3667.58    324.48 o 
  -9   2   4     3139.48     2858.86    459.00 o 
  -8   2   4     2135.84     2008.32    214.94 o 
  -7   2   4     2272.78     2018.13    141.13 o 
  -6   2   4     1402.85     1227.57     91.02 o 
  -5   2   4      399.85      430.61     43.35 o 
  -4   2   4      854.82      855.29     61.17 o 
  -3   2   4     6119.03     5991.04    321.13 o 
  -2   2   4     7284.75     7226.04    311.74 o 
  -1   2   4    20061.33    19282.26    816.48 o 
   0   2   4     6704.07     6822.31    220.41 o 
   1   2   4    21214.96    21024.46    747.92 o 
   2   2   4     9284.46     9618.48    408.96 o 
   3   2   4     7964.29     8093.69    741.40 o 
   4   2   4    11961.04    11040.57   1125.13 o 
   5   2   4     2984.78     2923.43    292.22 o 
   6   2   4     2114.58     1764.29    170.07 o 
   7   2   4       39.97        0.00     47.79 o 
   8   2   4      206.83      265.33     79.93 o 
   9   2   4     1532.39     1822.73    203.72 o 
  10   2   4     5472.06     6450.21    546.54 o 
  11   2   4     3096.77     4231.16    397.86 o 
  -9   3   4     5521.93     5530.56    817.27 o 
  -8   3   4     4428.82     4417.17    367.74 o 
  -7   3   4     4011.15     3522.37    392.11 o 
  -6   3   4     4072.41     3594.66    257.92 o 
  -5   3   4    11055.45     9542.80    934.70 o 
  -4   3   4    11257.46    10454.92    626.87 o 
  -3   3   4     2137.04     2112.95    102.64 o 
  -2   3   4     2922.25     2833.84    128.46 o 
  -1   3   4     2388.18     2553.06    113.78 o 
   0   3   4     4559.02     4815.31    253.32 o 
   1   3   4     4944.91     5453.41    267.33 o 
   2   3   4    23692.33    26516.84   1072.03 o 
   3   3   4    25409.87    20422.47   1217.21 o 
   4   3   4     4526.65     3066.66    241.95 o 
   5   3   4     6365.39     5424.52    323.57 o 
   6   3   4     9663.30     8710.42    670.29 o 
   7   3   4     8047.01     7540.43    593.18 o 
   8   3   4     4626.69     4649.38    391.10 o 
   9   3   4     7051.84     7489.40    606.11 o 
  10   3   4     5687.69     6032.62    511.06 o 
  11   3   4      863.86     1071.58    167.33 o 
  -9   4   4       25.41      -43.67     70.85 o 
  -8   4   4        7.93       57.02     46.12 o 
  -7   4   4     3607.72     3327.37    592.27 o 
  -6   4   4     1568.70     1440.94    106.94 o 
  -5   4   4     3701.15     3566.23    382.29 o 
  -4   4   4     7700.03     6964.88    851.73 o 
  -3   4   4    16340.96    14844.06    830.40 o 
  -2   4   4    11879.18    11285.31    485.43 o 
  -1   4   4     8989.58     8513.47    365.02 o 
   0   4   4    10814.64     6429.73    478.82 o 
   1   4   4     4810.68     5022.57    182.67 o 
   2   4   4     1678.92     1536.26     86.30 o 
   3   4   4      244.33      239.53     29.65 o 
   4   4   4      260.91      223.23     25.69 o 
   5   4   4       81.59       49.44     30.49 o 
   6   4   4      421.51      327.20     57.69 o 
   7   4   4     7832.26     7292.46    569.76 o 
   8   4   4    11094.90    10986.25    848.36 o 
   9   4   4     5869.51     6663.76    542.70 o 
  10   4   4     4650.99     5631.71    477.64 o 
  11   4   4     3313.90     4159.02    385.52 o 
  -9   5   4     3854.82     3869.75    350.14 o 
  -8   5   4     4996.09     4810.59    417.41 o 
  -7   5   4     5062.67     4706.20    406.79 o 
  -6   5   4      967.18      949.79    129.44 o 
  -5   5   4      419.91      508.37    117.03 o 
  -4   5   4        1.92        2.14     42.43 o 
  -3   5   4     1327.91     1374.40     96.12 o 
  -2   5   4      121.73      145.82     23.02 o 
  -1   5   4     6726.07     6261.72    321.48 o 
   0   5   4     5131.28     4449.97    375.44 o 
   1   5   4    17974.36    16212.77   1119.44 o 
   2   5   4    14933.14    14561.42    715.64 o 
   3   5   4    11242.93    11898.56    590.78 o 
   5   5   4     5156.38     4052.86    313.86 o 
   6   5   4     2910.33     2512.81    209.81 o 
   7   5   4     1066.95      864.16    100.60 o 
   8   5   4      598.90      619.82     93.96 o 
   9   5   4        2.24      -44.49     51.90 o 
  10   5   4      659.00      913.22    135.99 o 
  11   5   4      276.07      430.13    115.36 o 
  -8   6   4     3984.43     4161.13    367.55 o 
  -7   6   4     4675.38     4920.06    422.33 o 
  -6   6   4     6782.24     6974.74    567.15 o 
  -5   6   4     6074.26     4997.68    419.72 o 
  -4   6   4     6523.89     5767.29    469.77 o 
  -3   6   4     6063.57     5788.42    464.83 o 
  -2   6   4     3552.62     3458.60    204.65 o 
  -1   6   4      740.06      682.09     42.95 o 
   0   6   4      109.68      147.26     15.15 o 
   1   6   4     1703.67     1481.16    117.47 o 
   2   6   4      460.97      464.78     21.89 o 
   3   6   4     3834.55     3714.77    192.83 o 
   4   6   4     3608.29     3527.55    131.55 o 
   5   6   4    13831.84    12980.86    962.26 o 
   6   6   4    13830.50    11357.34    851.20 o 
   7   6   4    10574.00     8801.22    672.10 o 
   8   6   4     7607.64     7135.47    559.21 o 
   9   6   4     3820.40     3923.51    335.36 o 
  10   6   4     2190.17     2404.07    240.08 o 
  -8   7   4      684.04      575.30    115.39 o 
  -7   7   4      133.12      229.05     81.57 o 
  -6   7   4       37.37       30.48     65.09 o 
  -5   7   4     3065.39     3071.82    278.28 o 
  -4   7   4     3847.46     4459.39    375.20 o 
  -3   7   4    12281.77    13707.77   1042.47 o 
  -2   7   4    11291.36    12584.10    954.05 o 
  -1   7   4    13386.69    14730.67   1102.63 o 
   0   7   4    11424.86    12242.61    641.20 o 
   1   7   4     2649.15     2584.92    185.75 o 
   2   7   4     5932.85     5547.97    203.68 o 
   3   7   4     2152.52     2245.61     85.83 o 
   4   7   4     1493.45     1571.55     72.98 o 
   5   7   4      128.19      136.00     20.97 o 
   6   7   4      141.41      165.61     37.08 o 
   7   7   4      537.42      509.35     70.06 o 
   8   7   4     3709.88     3444.54    287.46 o 
   9   7   4     3706.79     3592.60    309.71 o 
  10   7   4     3131.62     3466.96    313.68 o 
  -7   8   4     2969.57     3757.23    336.76 o 
  -6   8   4     3359.67     3911.38    344.32 o 
  -5   8   4     1369.39     1076.18    133.59 o 
  -4   8   4      226.87      177.98     68.39 o 
  -3   8   4      544.56      473.93     81.60 o 
  -2   8   4      152.30      179.62     56.03 o 
  -1   8   4     2955.67     3042.29    251.12 o 
   0   8   4     2765.05     2976.77    236.23 o 
   1   8   4     6537.67     6797.13    356.94 o 
   2   8   4     5908.74     5911.75    319.51 o 
   3   8   4    12045.76    12669.23    523.98 o 
   4   8   4    20442.61    20980.23    861.02 o 
   5   8   4    12072.61    11739.62    483.09 o 
   6   8   4     6484.35     6144.45    310.28 o 
   7   8   4     1576.20     1604.01     98.05 o 
   8   8   4     1197.54     1250.82    131.10 o 
   9   8   4      310.48      368.34     77.46 o 
  10   8   4       90.10      127.02     58.14 o 
  -7   9   4     1623.09     1806.85    201.22 o 
  -6   9   4     1968.97     1962.42    207.87 o 
  -5   9   4     4847.42     5761.05    472.79 o 
  -4   9   4     5231.92     6028.27    488.71 o 
  -3   9   4     6295.44     7336.30    577.77 o 
  -2   9   4     7284.12     8586.49    661.20 o 
  -1   9   4     5471.31     4833.68    380.67 o 
   0   9   4     2462.73     2205.91    181.62 o 
   1   9   4       16.68        7.41     18.13 o 
   2   9   4      140.40      142.20     14.08 o 
   3   9   4      704.19      769.49     43.05 o 
   4   9   4     2092.43     2091.72     96.41 o 
   5   9   4     3845.20     3801.96    166.24 o 
   6   9   4     4863.69     5003.95    257.36 o 
   7   9   4     5167.17     5221.32    272.45 o 
   8   9   4     3920.08     4242.45    228.70 o 
   9   9   4     3219.18     2966.15    147.91 o 
  -6  10   4        4.76        9.06     69.20 o 
  -5  10   4     1786.64     1938.28    202.08 o 
  -4  10   4     1747.79     2173.41    209.51 o 
  -3  10   4     5422.80     6405.04    511.08 o 
  -2  10   4     4638.83     5224.41    416.63 o 
  -1  10   4     4005.56     4435.84    351.20 o 
   0  10   4     6070.62     6368.47    484.22 o 
   1  10   4     5846.02     5594.71    421.26 o 
   2  10   4    12010.81    12475.21    663.20 o 
   3  10   4     7371.19     7685.62    335.06 o 
   4  10   4     3769.94     3850.94    146.73 o 
   5  10   4      469.36      514.58     31.30 o 
   6  10   4       47.38       60.97     20.97 o 
   7  10   4       92.08       89.77     35.72 o 
   8  10   4      192.08      138.31     33.99 o 
   9  10   4     1115.15     1025.86     72.32 o 
  -5  11   4     1346.79     1499.01    170.68 o 
  -4  11   4     1220.63     1292.81    150.06 o 
  -3  11   4      654.03      838.22    112.92 o 
  -2  11   4      148.52      144.19     54.38 o 
  -1  11   4      239.56      187.87     49.44 o 
   0  11   4      623.48      610.75     67.59 o 
   1  11   4     1749.67     1633.69    106.03 o 
   2  11   4     5136.45     5087.91    283.63 o 
   3  11   4     5767.91     5791.30    402.46 o 
   4  11   4     5251.56     5838.23    314.85 o 
   5  11   4     4470.88     5108.54    264.77 o 
   6  11   4     3762.88     4163.80    221.09 o 
   7  11   4     2516.71     2794.25    159.43 o 
   8  11   4     4258.28     4768.35    258.61 o 
  -4  12   4     3703.25     3918.79    341.02 o 
  -3  12   4     3303.86     3862.78    328.57 o 
  -2  12   4     4078.41     4956.10    398.97 o 
  -1  12   4     4099.79     3777.66    304.00 o 
   0  12   4     5072.10     4506.91    351.33 o 
   1  12   4     3230.97     3276.55    195.14 o 
   2  12   4      660.77      708.94     84.90 o 
   3  12   4      477.53      571.91     51.15 o 
   5  12   4      328.95      295.83     49.44 o 
   6  12   4      970.01     1054.84     75.49 o 
   7  12   4     2557.52     2654.47    227.74 o 
  -2  13   4     3344.49     3368.18    283.98 o 
  -1  13   4     2476.97     2161.83    190.60 o 
   0  13   4     5722.48     5460.37    423.34 o 
   1  13   4     3641.24     3138.66    659.79 o 
   2  13   4     4511.71     4584.15    263.29 o 
  -2 -12   5     2184.95     2248.01    201.29 o 
  -1 -12   5     1763.08     1703.93    163.30 o 
   0 -12   5       16.64       61.79     46.96 o 
   1 -12   5        2.05      -26.36     46.96 o 
  -5 -11   5      866.49      716.31     93.14 o 
  -4 -11   5     2060.59     1984.75    181.48 o 
  -3 -11   5     2694.75     2595.47    222.82 o 
  -2 -11   5     4197.88     3806.60    308.96 o 
  -1 -11   5     8099.17     7477.66    577.24 o 
   0 -11   5     5475.16     5336.05    423.31 o 
   1 -11   5     5589.51     5566.14    443.17 o 
   2 -11   5     1783.66     1835.98    174.86 o 
   3 -11   5      629.17      760.72    108.79 o 
   4 -11   5      811.90      695.68    107.15 o 
  -6 -10   5     3487.18     3786.31    312.91 o 
  -5 -10   5     2099.48     2100.34    187.27 o 
  -4 -10   5      432.36      387.32     62.63 o 
  -3 -10   5        5.68        9.89     34.60 o 
  -2 -10   5     1047.59     1019.84    105.53 o 
  -1 -10   5      605.74      440.95     64.29 o 
   0 -10   5      536.05      591.75     75.82 o 
   1 -10   5      387.19      420.28     67.57 o 
   2 -10   5     2703.03     2184.71    198.09 o 
   3 -10   5     6197.97     5923.61    473.16 o 
   4 -10   5     5131.02     4580.73    380.21 o 
   5 -10   5     3749.84     3777.03    328.65 o 
  -7  -9   5     3874.59     3893.58    228.03 o 
  -6  -9   5     4386.06     4116.82    332.95 o 
  -5  -9   5     4196.56     4190.30    335.42 o 
  -4  -9   5     5429.14     5414.86    421.74 o 
  -3  -9   5     8908.09     8824.74    669.07 o 
  -2  -9   5     5079.12     4980.46    387.82 o 
  -1  -9   5     3627.64     3279.47    263.51 o 
   0  -9   5     1970.01     2086.57    179.04 o 
   1  -9   5      650.31      601.70     74.18 o 
   2  -9   5      315.00      240.62     53.56 o 
   3  -9   5      911.67      868.07    100.57 o 
   4  -9   5     1622.83     1611.58    162.48 o 
   5  -9   5     1880.31     1941.72    192.19 o 
   6  -9   5     1465.32     1338.34    153.38 o 
  -8  -8   5     2187.96     2409.69    217.79 o 
  -7  -8   5     3044.60     3255.48    192.31 o 
  -6  -8   5       23.04       37.07     38.72 o 
  -5  -8   5      457.32      471.40     65.93 o 
  -4  -8   5     2320.14     2256.26    189.81 o 
  -3  -8   5     4662.24     4754.80    369.57 o 
  -2  -8   5     3613.00     3885.55    305.69 o 
  -1  -8   5     3969.52     3395.92    269.43 o 
   0  -8   5     2521.62     2387.39    197.30 o 
   1  -8   5     7474.56     7214.75    550.26 o 
   2  -8   5     7991.37     7313.97    404.81 o 
   3  -8   5     3647.77     3427.22    207.70 o 
   4  -8   5     3714.74     3377.71    211.11 o 
   5  -8   5      202.80      243.90     62.62 o 
   6  -8   5      125.38      135.12     65.09 o 
   7  -8   5      269.39      233.19     77.46 o 
  -8  -7   5     4216.81     4345.76    354.37 o 
  -7  -7   5     4886.09     5023.57    399.21 o 
  -6  -7   5     6533.26     6460.79    353.76 o 
  -5  -7   5     4384.98     4515.30    354.58 o 
  -4  -7   5     3262.46     2998.19    242.00 o 
  -3  -7   5     2967.80     2840.92    227.93 o 
  -2  -7   5     1422.98     1281.11     86.03 o 
  -1  -7   5       43.21       54.43     21.46 o 
   0  -7   5      991.79      836.64    118.33 o 
   1  -7   5     2999.97     2845.08    167.90 o 
   2  -7   5     5541.25     5014.31    282.41 o 
   3  -7   5     4584.67     4457.54    258.42 o 
   4  -7   5     3246.27     2834.71    370.83 o 
   5  -7   5     4995.70     4563.60    274.37 o 
   6  -7   5     4671.21     4127.14    255.21 o 
   7  -7   5     4826.47     4577.07    285.15 o 
   8  -7   5     2824.31     2986.75    234.79 o 
  -9  -6   5      146.84      185.38     60.97 o 
  -8  -6   5      643.67      519.25     78.30 o 
  -7  -6   5     2483.88     2186.11    192.28 o 
  -6  -6   5     3863.01     4333.48    243.02 o 
  -5  -6   5     6149.05     7036.23    537.24 o 
  -4  -6   5     2634.52     2722.18    220.45 o 
  -3  -6   5     4279.14     4394.30    243.22 o 
  -2  -6   5     4122.27     4094.11    226.56 o 
  -1  -6   5     7226.38     6767.65    364.46 o 
   0  -6   5     9287.32     8929.68    477.46 o 
   1  -6   5     1518.76     1296.38     85.04 o 
   2  -6   5     3008.49     2977.11    174.74 o 
   3  -6   5       42.60       41.40     24.08 o 
   4  -6   5       82.61       70.01     31.57 o 
   5  -6   5     2692.48     2501.65    351.28 o 
   6  -6   5     3238.83     3368.97    313.80 o 
   7  -6   5     3534.91     3488.83    227.03 o 
   8  -6   5     4143.11     4345.12    276.05 o 
  -9  -5   5     3853.83     4064.73    335.29 o 
  -8  -5   5     2587.90     2756.39    236.85 o 
  -7  -5   5     1176.88     1267.32    126.15 o 
  -6  -5   5      955.92      974.49     71.12 o 
  -5  -5   5      677.71      760.79     59.96 o 
  -4  -5   5      344.84      358.79     37.66 o 
  -3  -5   5     2021.16     2107.58    124.25 o 
  -2  -5   5     3444.15     3716.52    205.72 o 
  -1  -5   5     7626.51     7847.58    418.60 o 
   0  -5   5    13348.16    12539.76    661.53 o 
   1  -5   5    12220.27    11533.47    610.51 o 
   2  -5   5     6673.37     6125.22    333.58 o 
   3  -5   5     3301.82     2975.49    247.51 o 
   4  -5   5     4186.66     3851.51    224.73 o 
   5  -5   5     3002.14     2784.55    172.97 o 
   6  -5   5     1756.11     1621.01    119.87 o 
   7  -5   5      150.62      176.82     50.13 o 
   8  -5   5      414.69      435.12    130.21 o 
   9  -5   5       48.12       97.22    115.34 o 
  -9  -4   5     4100.93     4553.69    370.87 o 
  -8  -4   5     8439.00     8691.44    666.98 o 
  -7  -4   5     7084.11     7028.03    541.57 o 
  -6  -4   5     4448.18     5220.25    288.16 o 
  -5  -4   5     3930.93     3971.40    180.37 o 
  -4  -4   5     3918.16     4124.07    520.51 o 
  -3  -4   5     1775.60     1734.33    103.49 o 
  -2  -4   5     1382.46     1489.63     89.76 o 
  -1  -4   5      303.15      277.15     46.56 o 
   0  -4   5      430.09      418.70     43.27 o 
   1  -4   5     2480.93     2532.88    144.17 o 
   2  -4   5     4025.48     3869.79    213.11 o 
   3  -4   5     6390.72     6858.44    370.14 o 
   4  -4   5     4664.46     4734.05    266.90 o 
   5  -4   5     7510.17     7174.50    397.30 o 
   6  -4   5     9506.83     8868.54    489.55 o 
   7  -4   5     8266.88     8145.09    486.97 o 
   8  -4   5     5642.04     5844.72    508.63 o 
   9  -4   5     1865.61     1857.54    231.78 o 
  -9  -3   5       83.25      101.34     52.73 o 
  -8  -3   5       39.13       79.92     45.31 o 
  -7  -3   5      347.07      322.59     43.65 o 
  -6  -3   5       91.05      206.87     51.49 o 
  -5  -3   5     3981.12     4027.72    319.14 o 
  -4  -3   5     6523.88     6504.66    316.64 o 
  -3  -3   5    12157.64    13357.24    926.43 o 
  -2  -3   5    16587.27    15553.50   1148.88 o 
  -1  -3   5     8857.80     9608.91    782.59 o 
   0  -3   5    16348.30    17687.16    923.67 o 
   1  -3   5     1874.87     1763.11    107.36 o 
   2  -3   5     2898.98     3057.58    170.24 o 
   3  -3   5     1174.56     1087.45     72.47 o 
   4  -3   5      821.70      869.53     64.74 o 
   5  -3   5      979.33      970.28     74.50 o 
   6  -3   5     1991.51     2153.05    187.33 o 
   7  -3   5     2216.27     2172.39    150.32 o 
   8  -3   5     1873.59     1663.93    205.41 o 
   9  -3   5     2130.51     2216.81    253.28 o 
  10  -3   5     2441.39     2829.26    312.71 o 
 -10  -2   5     6674.18     7606.77    603.02 o 
  -9  -2   5     6398.86     7317.94    575.77 o 
  -8  -2   5     4686.67     4974.13    396.74 o 
  -7  -2   5     2186.16     2153.07    135.59 o 
  -6  -2   5     1204.56     1270.10     86.35 o 
  -5  -2   5      405.63      390.08     38.49 o 
  -4  -2   5       12.35       25.60     12.77 o 
  -3  -2   5      311.97      284.36     19.98 o 
  -2  -2   5      706.25      737.92     49.73 o 
  -1  -2   5     6467.32     6083.48    323.24 o 
   0  -2   5     8770.65     9956.42    404.46 o 
   1  -2   5    22788.77    24447.17   1380.10 o 
   2  -2   5    13729.63    15129.37    791.85 o 
   3  -2   5    13696.98    14662.98    769.85 o 
   4  -2   5    17941.73    19133.05   1002.75 o 
   5  -2   5     6916.36     6809.40    370.98 o 
   6  -2   5     5441.72     5435.39    422.18 o 
   7  -2   5      117.25       48.73     33.67 o 
   8  -2   5     1016.69      858.27    139.34 o 
   9  -2   5       15.11      -44.49     87.33 o 
  10  -2   5       61.52      127.70    115.34 o 
 -10  -1   5       64.95       46.14     60.14 o 
  -9  -1   5      857.82      891.09    110.46 o 
  -8  -1   5     1017.99      921.25     79.11 o 
  -7  -1   5     3633.18     3650.97    212.58 o 
  -6  -1   5     6408.71     5630.38    465.09 o 
  -5  -1   5     9730.48     9527.42    931.93 o 
  -4  -1   5    19402.30    18691.55    978.28 o 
  -3  -1   5     6981.03     6457.35    280.23 o 
  -2  -1   5     7520.06     7985.97    343.17 o 
  -1  -1   5      251.73      451.72     25.91 o 
   0  -1   5      717.01      914.63     59.50 o 
   1  -1   5      655.51      769.21     48.23 o 
   2  -1   5      382.01      483.87     35.20 o 
   3  -1   5     2694.36     2718.57    151.88 o 
   4  -1   5     6968.63     7321.89    391.29 o 
   5  -1   5     5839.68     5910.15    448.38 o 
   6  -1   5     5944.27     5808.64    325.31 o 
   7  -1   5     9624.86     9034.56    719.11 o 
   8  -1   5     8067.67     7533.29    619.14 o 
   9  -1   5     5267.37     5345.57    473.78 o 
  10  -1   5     3621.67     3980.20    386.46 o 
 -10   0   5     2190.16     2250.47    218.61 o 
  -9   0   5      801.28      789.66    107.16 o 
  -8   0   5      709.14      705.35     70.06 o 
  -7   0   5       46.42       53.41     30.08 o 
  -6   0   5      489.94      457.56     46.00 o 
  -5   0   5     3540.53     3221.06    182.88 o 
  -4   0   5     4800.25     4863.56    325.84 o 
  -3   0   5     9203.89     7829.15    415.53 o 
  -2   0   5    11269.67    11636.23    431.01 o 
  -1   0   5    16662.05    17401.46    740.93 o 
   0   0   5    15377.80    17305.56    610.79 o 
   1   0   5     6608.94     7596.68    398.64 o 
   2   0   5    37868.20    40866.50   3375.85 o 
   3   0   5    10921.75    10948.89    575.27 o 
   4   0   5     5553.24     5550.45    339.22 o 
   5   0   5     1297.21     1387.08     89.10 o 
   6   0   5        5.49       -6.07     19.08 o 
   7   0   5      236.73      295.82     84.05 o 
   8   0   5     3928.09     4251.47    380.11 o 
   9   0   5     3145.45     3337.37    322.01 o 
  10   0   5     2595.66     3027.82    311.94 o 
  11   0   5     2038.81     2359.97    279.63 o 
  -9   1   5     1367.07     1315.86    108.90 o 
  -8   1   5     1597.04     1397.43    144.75 o 
  -7   1   5     4923.40     4379.87    513.52 o 
  -6   1   5     9120.08     8864.11    767.46 o 
  -5   1   5     3294.35     3176.62    280.97 o 
  -4   1   5     1042.59      969.59     69.69 o 
  -3   1   5       31.75       26.51     13.46 o 
  -2   1   5      180.99      231.07     32.13 o 
  -1   1   5     2227.15     2223.76     86.06 o 
   0   1   5     8226.48     8673.19    311.11 o 
   1   1   5    19650.87    21086.43    749.41 o 
   2   1   5    14516.48    15137.07    787.47 o 
   3   1   5     5149.99     5102.86    271.92 o 
   4   1   5     5996.05     5462.38    493.81 o 
   5   1   5     3425.35     2989.79    289.83 o 
   6   1   5     6506.42     5986.05    479.98 o 
   7   1   5     6840.99     6190.16    505.49 o 
   8   1   5     9240.60     7692.44    623.13 o 
   9   1   5      926.64      803.79    133.55 o 
  10   1   5        9.07      -11.53     86.51 o 
  11   1   5     1432.37     1981.46    247.37 o 
  -9   2   5     1428.27     1369.07    129.88 o 
  -8   2   5     1249.91     1149.50     96.39 o 
  -7   2   5     1619.64     1246.58    136.10 o 
  -6   2   5     6567.34     6023.33    488.28 o 
  -5   2   5     9201.88     8881.39    477.86 o 
  -4   2   5     9486.35     8638.32    527.82 o 
  -3   2   5     6596.42     6173.84    269.84 o 
  -2   2   5    14190.84    13510.34    576.55 o 
  -1   2   5     9504.62     9852.26    455.22 o 
   0   2   5    11248.79    12208.92    520.21 o 
   1   2   5     1528.61     1498.29     51.42 o 
   2   2   5     1203.71     1283.92     59.59 o 
   3   2   5     1543.43     1710.43     77.16 o 
   4   2   5      414.86      369.79     34.62 o 
   5   2   5     3134.87     2818.19    352.98 o 
   6   2   5     9598.26     7354.62    576.16 o 
   7   2   5     7223.69     6426.02    518.92 o 
   8   2   5     4732.78     3810.26    341.50 o 
   9   2   5     3658.97     3904.48    355.18 o 
  10   2   5     3793.10     3859.47    369.18 o 
  11   2   5     2169.55     2686.05    292.86 o 
  -9   3   5     2902.51     2402.62    248.43 o 
  -8   3   5     2005.13     2145.74    424.45 o 
  -7   3   5       27.26       29.41     33.37 o 
  -6   3   5      335.84      268.52     72.52 o 
  -5   3   5     2599.74     2455.46    149.20 o 
  -4   3   5     2848.78     2911.59    169.31 o 
  -3   3   5     3484.51     3104.65    228.26 o 
  -2   3   5     5754.56     5118.72    274.00 o 
  -1   3   5     9203.66     8309.64    355.62 o 
   0   3   5    28686.83    30870.60   1763.56 o 
   1   3   5     7731.48     8069.02    291.15 o 
   2   3   5    18063.43    18439.65    659.07 o 
   3   3   5     2027.10     1764.82    176.78 o 
   4   3   5     3461.51     1257.41    104.23 o 
   5   3   5     2037.71     1608.34    144.49 o 
   6   3   5     1246.89     1048.36    115.48 o 
   7   3   5       60.05       74.97     56.03 o 
   8   3   5     1148.47     1053.00    138.53 o 
   9   3   5     1681.30     2126.43    226.83 o 
  10   3   5     2588.35     3216.84    319.37 o 
  11   3   5     4342.03     5292.48    477.46 o 
  -9   4   5     2877.75     2568.40    259.98 o 
  -8   4   5     6042.37     4934.72    424.32 o 
  -7   4   5     5693.95     4707.57    404.50 o 
  -6   4   5     2530.59     2176.63    145.08 o 
  -5   4   5     3049.97     2733.86    168.55 o 
  -4   4   5     5335.69     5076.39    283.87 o 
  -3   4   5     4241.00     4119.91    187.40 o 
  -2   4   5      746.10      738.93     42.88 o 
  -1   4   5      160.94      184.69     16.79 o 
   0   4   5      236.49      247.58     33.79 o 
   1   4   5     4622.18     4671.69    171.22 o 
   2   4   5     7237.84     7365.16    265.86 o 
   3   4   5    10622.04    10921.99    638.99 o 
   4   4   5    10795.85     8786.62    662.09 o 
   5   4   5     8627.82     5781.06    444.63 o 
   6   4   5    10289.27     7427.31    574.66 o 
   7   4   5     3991.57     3051.80    266.16 o 
   8   4   5     2055.05     2015.01    205.46 o 
   9   4   5      436.94      412.88     98.89 o 
  10   4   5      950.29      938.95    149.21 o 
  11   4   5      114.25       63.44    107.93 o 
  -8   5   5      237.60      263.67     94.76 o 
  -7   5   5     2435.28     2003.69    213.74 o 
  -6   5   5     6634.17     5758.25    476.89 o 
  -5   5   5     6707.46     5811.60    473.81 o 
  -4   5   5    14641.72    14153.80   1413.24 o 
  -3   5   5    13986.34    13092.85   1314.29 o 
  -2   5   5    19993.95    19583.21    837.10 o 
  -1   5   5     1398.46     1242.34     63.02 o 
   0   5   5     3514.35     2333.12    182.84 o 
   1   5   5     1146.05     1053.73     43.74 o 
   2   5   5     1233.37     1279.51     59.09 o 
   3   5   5      394.76      309.20     28.86 o 
   4   5   5       97.66      141.55     17.56 o 
   5   5   5      384.17      258.79     42.86 o 
   6   5   5     4275.38     3152.44    260.50 o 
   7   5   5    11494.87     9159.93    707.62 o 
   8   5   5     9338.95     8449.27    665.32 o 
   9   5   5     6554.80     6474.14    532.13 o 
  10   5   5     3681.32     4021.68    365.83 o 
  -8   6   5     1459.97     1538.72    183.89 o 
  -7   6   5      931.57      903.51    135.20 o 
  -6   6   5      483.77      251.36     82.41 o 
  -5   6   5       14.36      -39.55     55.20 o 
  -4   6   5       20.56       23.07     53.55 o 
  -3   6   5      773.01      626.57     92.34 o 
  -2   6   5     1571.68     1566.03    103.87 o 
  -1   6   5     3272.00     2915.83    178.14 o 
   0   6   5    10414.65     9438.46    404.79 o 
   1   6   5     9801.18     8801.68    381.01 o 
   2   6   5    16806.39    15597.25    773.71 o 
   3   6   5    10201.25    10317.57    514.51 o 
   4   6   5     9256.93     9027.25    375.32 o 
   5   6   5     2450.63     1578.76    134.59 o 
   6   6   5      199.07      163.15     44.50 o 
   7   6   5       25.08       55.20     46.14 o 
   8   6   5        1.79       46.14     59.32 o 
   9   6   5      101.75      117.82     74.15 o 
  10   6   5      576.47      799.43    133.51 o 
  -8   7   5     2922.41     3087.52    297.12 o 
  -7   7   5     3459.10     3468.73    320.37 o 
  -6   7   5     5848.11     5907.55    492.16 o 
  -5   7   5     6891.64     6860.92    558.08 o 
  -4   7   5    10265.89    10007.31    781.48 o 
  -3   7   5     4852.13     4607.60    383.83 o 
  -2   7   5     2721.21     2726.19    240.33 o 
  -1   7   5       22.25       70.93     26.05 o 
   0   7   5      158.20      191.50     23.53 o 
   1   7   5     1584.49     1511.57     94.18 o 
   2   7   5      554.82      545.89     29.86 o 
   3   7   5     2971.48     3003.38    159.63 o 
   4   7   5     5025.85     4885.00    407.62 o 
   5   7   5    14631.50     9651.75    719.08 o 
   6   7   5    12050.79     9715.77   1315.55 o 
   7   7   5     6072.97     5175.10    410.50 o 
   8   7   5     6651.95     6010.80    480.90 o 
   9   7   5     3308.21     3396.74    303.84 o 
  10   7   5     2639.78     2672.85    264.89 o 
  -7   8   5      354.12      358.46    100.53 o 
  -6   8   5     1478.86     1382.95    165.76 o 
  -5   8   5     1992.23     2163.15    214.50 o 
  -4   8   5     4938.65     5326.65    439.89 o 
  -3   8   5     2468.98     2929.53    260.84 o 
  -2   8   5     7273.38     7545.47    589.28 o 
  -1   8   5     5048.04     6032.98    471.65 o 
   0   8   5     7784.26     8476.70    449.01 o 
   1   8   5     5991.42     5937.28    323.81 o 
   2   8   5     4322.03     4228.78    314.29 o 
   3   8   5     1392.77     1365.37     84.30 o 
   4   8   5      518.05      555.85     46.31 o 
   5   8   5      978.36      926.60     70.77 o 
   6   8   5     1133.78      945.39     81.63 o 
   7   8   5     1029.52      975.98    135.63 o 
   8   8   5     1492.38     1471.25    151.74 o 
   9   8   5     4171.87     4241.82    360.16 o 
  10   8   5     6423.82     6598.35    542.56 o 
  -6   9   5     2190.04     2300.08    230.17 o 
  -5   9   5      908.41      994.99    135.19 o 
  -4   9   5      108.42      177.14     70.03 o 
  -3   9   5      577.17      549.75     91.49 o 
  -2   9   5      478.78      554.66     84.06 o 
  -1   9   5     1415.64     1709.79    158.36 o 
   0   9   5     2573.44     2684.84    218.78 o 
   1   9   5     5983.56     6161.81    272.43 o 
   2   9   5     4660.35     4424.92    243.69 o 
   3   9   5    10791.14    11958.24    497.22 o 
   4   9   5     9892.14    10412.93    524.05 o 
   5   9   5     4662.68     4652.22    197.89 o 
   6   9   5     4274.47     3780.14    199.09 o 
   7   9   5     2405.23     1961.77    189.80 o 
   8   9   5     1529.88     1325.34    108.03 o 
   9   9   5       22.45       47.10     39.88 o 
  -5  10   5     2764.98     3675.04    326.82 o 
  -4  10   5     4385.28     5687.85    466.00 o 
  -3  10   5     2592.51     3149.46    277.31 o 
  -2  10   5     3318.40     3862.34    319.59 o 
  -1  10   5     2642.46     2598.58    220.40 o 
   0  10   5     1620.20     1547.45    136.10 o 
   1  10   5      634.85      643.79     54.04 o 
   2  10   5     3483.89     3540.13    198.53 o 
   3  10   5     4115.31     4380.29    243.26 o 
   4  10   5     3107.58     2876.10    161.03 o 
   5  10   5     3173.29     3023.19    167.30 o 
   6  10   5     3329.27     3136.18    231.21 o 
   7  10   5     2819.19     2736.17    208.82 o 
   8  10   5     6049.75     5592.99    397.79 o 
   9  10   5     4741.74     4017.91    232.04 o 
  -4  11   5     3100.52     4031.55    347.52 o 
  -3  11   5     2129.78     2253.07    212.02 o 
  -2  11   5     2670.39     3340.14    282.27 o 
  -1  11   5     5061.69     5324.21    418.33 o 
   0  11   5     3058.03     3088.70    247.69 o 
   1  11   5     7334.38     6455.38    490.69 o 
   2  11   5     3053.67     3246.00    187.97 o 
   3  11   5     2135.42     2554.52    233.50 o 
   4  11   5     1354.06     1480.50     92.29 o 
   5  11   5      580.34      533.13     41.54 o 
   6  11   5       32.45       39.84     29.69 o 
   7  11   5      708.87      729.22    137.65 o 
   8  11   5     1083.33     1015.86    112.94 o 
  -3  12   5      160.09      150.78     70.86 o 
  -2  12   5      285.84      365.03     74.16 o 
  -1  12   5     1790.61     1815.42    164.96 o 
   0  12   5     2963.59     2712.50    219.58 o 
   1  12   5     5100.98     4991.95    283.61 o 
   2  12   5     5702.79     5642.27    316.69 o 
   3  12   5     5368.85     5945.49    486.98 o 
   4  12   5     6196.11     6678.24    364.96 o 
   5  12   5     3368.29     3638.58    280.72 o 
   6  12   5     5816.56     5854.68    392.34 o 
   7  12   5     3417.42     3556.51    196.73 o 
  -1  13   5     1720.28     1678.33    154.22 o 
   0  13   5      408.61      421.10     60.16 o 
   1  13   5      492.07      465.50     50.61 o 
   2  13   5      395.06      444.17     98.06 o 
   3  13   5       35.67      105.46     72.50 o 
   5  13   5     1816.61     1686.66    145.98 o 
  -4 -11   6     3040.05     3105.89    264.12 o 
  -3 -11   6     1477.38     1534.60    150.08 o 
  -2 -11   6      820.11      807.79     97.27 o 
  -1 -11   6      300.73      266.16     59.33 o 
   0 -11   6       31.27       70.03     48.61 o 
   1 -11   6        7.06        0.82     42.84 o 
   2 -11   6      821.15      763.28    100.56 o 
   3 -11   6     1081.09     1075.01    128.61 o 
  -5 -10   6     3311.94     3214.66    269.95 o 
  -4 -10   6     5163.59     4951.07    393.44 o 
  -3 -10   6     5312.84     5276.81    415.83 o 
  -2 -10   6     3961.08     3537.81    289.93 o 
  -1 -10   6     4960.49     4756.96    377.75 o 
   0 -10   6     8432.00     7463.81    575.80 o 
   1 -10   6     5606.67     4879.62    391.13 o 
   2 -10   6     5106.48     4736.42    381.89 o 
   3 -10   6     1346.29     1375.38    147.60 o 
   4 -10   6       24.29       65.09     60.14 o 
  -6  -9   6     1690.82     1747.59    167.42 o 
  -5  -9   6      645.99      595.90     79.95 o 
  -4  -9   6       20.07       17.30     37.07 o 
  -3  -9   6        0.17        9.89     32.13 o 
  -2  -9   6     1490.87     1341.81    128.66 o 
  -1  -9   6     1071.87     1001.75    101.41 o 
   0  -9   6     3416.65     3225.79    263.45 o 
   1  -9   6     3045.21     2817.03    237.78 o 
   2  -9   6     4422.23     4512.86    361.13 o 
   3  -9   6     6274.21     6117.39    484.00 o 
   4  -9   6     4538.52     4186.06    347.05 o 
   5  -9   6     4188.75     4083.93    346.94 o 
   6  -9   6     2997.58     2936.63    270.72 o 
  -7  -8   6     4208.12     4630.17    266.34 o 
  -6  -8   6     4929.10     4933.27    395.06 o 
  -5  -8   6     4393.51     4250.48    338.78 o 
  -4  -8   6     3164.14     3250.73    265.05 o 
  -3  -8   6     5544.80     4953.11    385.46 o 
  -2  -8   6    10116.96    10331.71    778.59 o 
  -1  -8   6     4906.74     4816.79    375.42 o 
   0  -8   6     2197.88     2325.51    195.58 o 
   1  -8   6      832.18      870.54     92.33 o 
   2  -8   6      196.01      155.97     59.74 o 
   3  -8   6      457.90      467.43    127.74 o 
   4  -8   6     3135.70     2900.95    190.78 o 
   5  -8   6     1576.38     1710.47    169.89 o 
   6  -8   6     2804.67     2896.90    261.63 o 
   7  -8   6     2946.91     3460.63    311.98 o 
  -8  -7   6      338.39      308.19     69.22 o 
  -7  -7   6        3.85       66.73     46.96 o 
  -6  -7   6      409.77      375.36     46.02 o 
  -5  -7   6     1023.32     1080.03    110.48 o 
  -4  -7   6     3642.04     3424.93    275.08 o 
  -3  -7   6     3515.56     3753.77    296.57 o 
  -2  -7   6     9228.42     8674.90    466.78 o 
  -1  -7   6     8322.12     7995.73    475.68 o 
   0  -7   6     7427.74     7207.78    392.86 o 
   1  -7   6     7679.48     7170.87    392.02 o 
   2  -7   6     4723.96     4354.50    250.77 o 
   3  -7   6     3438.31     2959.17    201.55 o 
   4  -7   6     1062.50     1089.17     91.71 o 
   5  -7   6      738.69      815.04     83.24 o 
   6  -7   6      182.52      206.50     58.30 o 
   7  -7   6       11.95      -17.62    110.81 o 
  -8  -6   6     4448.32     4947.79    399.03 o 
  -7  -6   6     4835.93     5307.69    421.51 o 
  -6  -6   6     1896.91     1982.65    124.25 o 
  -5  -6   6     2751.82     2742.43    227.02 o 
  -4  -6   6     2422.89     2504.32    207.18 o 
  -3  -6   6     2967.05     2681.97    156.66 o 
  -2  -6   6      138.15      146.87     28.19 o 
  -1  -6   6      204.47      209.59     31.22 o 
   0  -6   6     2448.61     2338.71    139.62 o 
   1  -6   6     3468.13     3402.32    195.58 o 
   2  -6   6     4944.91     4204.65    239.64 o 
   3  -6   6     4139.68     4053.46    234.17 o 
   4  -6   6     3393.74     3041.84    187.23 o 
   5  -6   6     5797.03     5557.72    320.35 o 
   6  -6   6     5987.86     5855.99    342.53 o 
   7  -6   6     4566.92     4510.72    279.18 o 
   8  -6   6     1272.82     1362.10    215.20 o 
  -9  -5   6      794.60      818.48    108.80 o 
  -8  -5   6     1074.80     1258.07    131.91 o 
  -7  -5   6     2921.82     3214.47    268.29 o 
  -6  -5   6     7160.76     7532.17    408.73 o 
  -5  -5   6     6393.45     6796.55    302.40 o 
  -4  -5   6    11155.75    11975.62    694.65 o 
  -3  -5   6     8245.53     8549.77    457.05 o 
  -2  -5   6    10767.77    10632.23    725.08 o 
  -1  -5   6     9693.72     9642.16    512.93 o 
   0  -5   6     3223.20     3152.77    179.30 o 
   1  -5   6     3042.79     2941.28    169.05 o 
   2  -5   6       72.48       75.42     23.02 o 
   3  -5   6       21.02       36.31     24.45 o 
   4  -5   6     1006.77     1002.16     79.25 o 
   5  -5   6     2511.99     2453.26    158.08 o 
   6  -5   6     5071.04     5280.49    308.52 o 
   7  -5   6     4093.98     3632.64    541.98 o 
   8  -5   6     2841.80     3243.72    338.40 o 
   9  -5   6     3404.87     2838.32    313.72 o 
  -9  -4   6     2982.29     3170.23    274.85 o 
  -8  -4   6      721.85      775.61     96.44 o 
  -7  -4   6      745.31      808.62     95.62 o 
  -6  -4   6      155.55      123.28     33.25 o 
  -5  -4   6      573.92      603.85     42.86 o 
  -4  -4   6       96.38      121.02     28.84 o 
  -3  -4   6     3359.20     3314.47    186.35 o 
  -2  -4   6     6261.64     6500.61    490.74 o 
  -1  -4   6    12396.52    14046.84   1079.22 o 
   0  -4   6    13090.03    12822.48    797.55 o 
   1  -4   6    10271.86     9901.62    524.56 o 
   2  -4   6     5000.23     4766.96    262.79 o 
   3  -4   6     4115.56     3752.82    212.33 o 
   4  -4   6     5030.90     4630.13    262.51 o 
   5  -4   6     2358.32     2306.02    167.57 o 
   6  -4   6       74.36       12.40     34.19 o 
   7  -4   6      227.30      241.91     53.10 o 
   8  -4   6      180.23       97.23    105.47 o 
   9  -4   6       42.52       -3.30     99.69 o 
  -9  -3   6     3732.06     3687.89    312.97 o 
  -8  -3   6     7453.52     7949.75    615.15 o 
  -7  -3   6     7419.00     8037.09    481.19 o 
  -6  -3   6     8803.49    10019.18    536.92 o 
  -5  -3   6     8685.61     9308.51    404.19 o 
  -4  -3   6     7483.92     7645.18    410.54 o 
  -3  -3   6     4600.46     4822.05    263.32 o 
  -2  -3   6      223.50      276.51     29.30 o 
  -1  -3   6      466.75      524.84     44.51 o 
   0  -3   6      418.24      464.31     37.55 o 
   1  -3   6      135.81      143.38     21.15 o 
   2  -3   6     1800.50     1912.68    112.69 o 
   3  -3   6     8292.76     8811.12    472.01 o 
   4  -3   6    10054.73    10116.39    540.66 o 
   5  -3   6    17949.49    18128.29    959.94 o 
   6  -3   6     9044.27     8731.47    477.94 o 
   8  -3   6     4841.66     4386.05    402.56 o 
   9  -3   6     2100.07     1966.74    244.19 o 
  10  -3   6      534.97      462.33    155.76 o 
  -9  -2   6       23.15       67.56     53.55 o 
  -8  -2   6      311.26      308.19     65.92 o 
  -7  -2   6      366.31      365.84     46.67 o 
  -6  -2   6     1207.47     1157.50     82.75 o 
  -5  -2   6     5678.35     5518.41    406.90 o 
  -4  -2   6    11972.02    13071.89    562.76 o 
  -3  -2   6    13578.97    14049.73    776.19 o 
  -2  -2   6     9867.47    10202.03    652.61 o 
  -1  -2   6     5429.46     5912.48    316.31 o 
   0  -2   6     8208.69     9138.14    374.84 o 
   1  -2   6    10406.85    11604.14    609.15 o 
   2  -2   6     3369.20     3763.46    205.17 o 
   3  -2   6      434.80      480.96     40.51 o 
   4  -2   6     1233.66     1452.35     92.77 o 
   5  -2   6      159.07      174.54     32.55 o 
   6  -2   6     4593.15     4565.52    306.01 o 
   7  -2   6     2649.33     2758.15    269.13 o 
   8  -2   6     3002.38     2760.05    281.54 o 
   9  -2   6     4603.49     4564.86    423.10 o 
  10  -2   6     3869.98     4173.77    404.66 o 
  -9  -1   6     4643.39     4842.75    397.43 o 
  -8  -1   6     4928.76     4920.03    284.53 o 
  -7  -1   6     4066.73     4002.78    231.30 o 
  -6  -1   6     2894.02     2874.49    169.84 o 
  -5  -1   6     2086.63     2122.84    153.10 o 
  -4  -1   6       62.40       72.38     20.37 o 
  -3  -1   6     2113.49     2302.02     91.91 o 
  -2  -1   6      834.04      748.12     40.26 o 
  -1  -1   6     4535.85     4294.73    187.98 o 
   0  -1   6     6101.07     6807.46    279.34 o 
   1  -1   6    13623.66    15035.23    785.06 o 
   2  -1   6    10378.40    10623.75    558.57 o 
   3  -1   6    11582.19    12986.72    682.21 o 
   4  -1   6     5121.12     5426.90    293.59 o 
   5  -1   6     8237.91     8700.72    465.75 o 
   6  -1   6     9294.95     9227.84    497.75 o 
   7  -1   6     4415.88     4180.90    366.25 o 
   8  -1   6      302.34      242.27     93.12 o 
   9  -1   6      293.40      192.82     98.88 o 
  10  -1   6      663.75      698.92    155.77 o 
  -9   0   6      452.48      564.50     92.30 o 
  -8   0   6     1762.51     1628.94    116.23 o 
  -7   0   6     6735.52     6348.22    353.54 o 
  -6   0   6    10095.83     9108.91    490.91 o 
  -5   0   6     9803.70     9017.88   1209.85 o 
  -4   0   6     6885.00     6836.13    804.50 o 
  -3   0   6     6387.56     6756.84    403.99 o 
  -2   0   6     3507.80     3637.80    140.02 o 
  -1   0   6     2263.49     2147.96     98.08 o 
   0   0   6       18.69       99.38     23.10 o 
   1   0   6     1053.65     1139.54     71.34 o 
   2   0   6     1068.61     1101.30    113.85 o 
   3   0   6     2666.03     2735.14    151.21 o 
   4   0   6    10534.22    10481.15   1055.96 o 
   5   0   6     8905.76     8997.86    479.42 o 
   6   0   6     5301.80     4919.49    403.13 o 
   7   0   6     8063.39     7182.22    579.65 o 
   8   0   6     9205.01     8159.73    661.11 o 
   9   0   6     3919.34     3804.90    360.99 o 
  10   0   6     2606.44     2571.42    285.53 o 
  -9   1   6      252.87      263.39     79.93 o 
  -8   1   6       47.59       64.89     38.93 o 
  -7   1   6      149.56      152.33     44.08 o 
  -6   1   6     2024.07     1974.76    125.62 o 
  -5   1   6     4792.83     4553.34    254.12 o 
  -4   1   6     1423.45     1256.85     81.70 o 
  -3   1   6      904.88      741.69     65.15 o 
  -2   1   6     8373.07     8322.49    311.51 o 
  -1   1   6    23221.15    23783.74    781.01 o 
   0   1   6    18534.81    20460.38    729.45 o 
   1   1   6    11810.72    12972.22    462.74 o 
   2   1   6     1828.27     1843.39    135.03 o 
   3   1   6     7677.98     8408.41    443.12 o 
   4   1   6      562.50      590.40     58.53 o 
   5   1   6       23.18       28.46     19.77 o 
   6   1   6      528.02      412.13     76.66 o 
   7   1   6      432.06      340.37     84.89 o 
   8   1   6      847.12      662.80    120.36 o 
   9   1   6     4122.30     4224.43    388.32 o 
  10   1   6     2800.25     3029.84    317.76 o 
  11   1   6     1992.81     2313.70    273.85 o 
  -9   2   6     6210.48     5279.79    454.87 o 
  -8   2   6     3540.31     3046.95    451.30 o 
  -7   2   6     3138.49     2739.88    280.33 o 
  -6   2   6     3898.13     3793.77    272.29 o 
  -5   2   6     2551.71     2426.06    146.96 o 
  -4   2   6      788.46      729.70     55.52 o 
  -3   2   6      114.52      120.30     20.27 o 
  -2   2   6       40.91       50.01     12.68 o 
  -1   2   6     5850.94     5939.23    222.53 o 
   0   2   6    10213.56    10707.32    396.80 o 
   1   2   6    12605.11    13866.12    496.47 o 
   2   2   6    12786.90    13454.55    481.65 o 
   3   2   6    10417.70    10683.74    558.75 o 
   4   2   6    11064.36    10975.97   1170.63 o 
   5   2   6     8586.46     6926.52    532.68 o 
   6   2   6     9460.88     7482.85    583.34 o 
   7   2   6     2301.66     1551.81    166.74 o 
   8   2   6     2296.21     1722.38    192.29 o 
   9   2   6      133.29      159.02     91.46 o 
  10   2   6       27.29      -49.43     89.80 o 
  11   2   6      470.72      538.96    151.63 o 
  -9   3   6      709.72      631.35    125.28 o 
  -8   3   6     3708.05     2771.58    267.58 o 
  -7   3   6     6156.80     5620.62    321.91 o 
  -6   3   6     6159.05     5680.89    319.78 o 
  -5   3   6     6556.07     6058.91    334.98 o 
  -4   3   6     7406.63     6899.92    372.08 o 
  -3   3   6     8113.93     7798.69    417.29 o 
  -2   3   6     3095.57     2826.38    128.53 o 
  -1   3   6     4583.78     4545.35    173.22 o 
   0   3   6      711.30      711.09     37.82 o 
   1   3   6     3417.90     3800.32    139.90 o 
   2   3   6       85.89      108.59     10.39 o 
   3   3   6     1375.97     1376.34     77.82 o 
   5   3   6     7140.97     6030.43    462.99 o 
   6   3   6     9304.39     6774.16    529.21 o 
   7   3   6     9004.86     6862.02    547.77 o 
   8   3   6     5415.55     4702.72    401.20 o 
   9   3   6     1154.56     1100.73    155.83 o 
  10   3   6     2318.15     2807.79    293.73 o 
  11   3   6     1766.73     2131.95    258.97 o 
  -8   4   6     1127.22     1153.41    155.00 o 
  -7   4   6       97.34      140.89     76.62 o 
  -6   4   6        3.48      -37.90     50.26 o 
  -5   4   6     1077.77      775.93    103.07 o 
  -4   4   6     1740.17     1699.01    109.46 o 
  -3   4   6     4265.07     3799.37    212.53 o 
  -2   4   6    12249.83    11044.41    474.88 o 
  -1   4   6    15295.92    15374.60    655.03 o 
   0   4   6    14335.07    14231.49    525.98 o 
   1   4   6    13785.93    14547.47    520.35 o 
   2   4   6     9536.29     9529.69    341.95 o 
   3   4   6     7412.39     7343.09    265.69 o 
   4   4   6     4658.30     4413.29    235.63 o 
   5   4   6     1220.51     1170.44    108.88 o 
   6   4   6      818.76      765.92     90.69 o 
   7   4   6      505.83      456.60     81.60 o 
   8   4   6      372.31      422.76     93.12 o 
   9   4   6     1952.88     2124.29    227.69 o 
  10   4   6     2530.78     2349.34    255.81 o 
  -8   5   6     2770.32     2040.94    222.00 o 
  -7   5   6     3924.43     3323.10    310.59 o 
  -6   5   6     4149.78     3555.65    317.31 o 
  -5   5   6     5153.24     4770.22    399.52 o 
  -4   5   6     3738.85     3452.93    294.22 o 
  -3   5   6     1211.17     1190.14    126.19 o 
  -2   5   6       32.50       56.39     21.57 o 
  -1   5   6      983.71      987.00    137.73 o 
   1   5   6     3566.10     3691.70    137.93 o 
   2   5   6     6793.00     6823.96    246.87 o 
   3   5   6     9095.34     9075.86    326.02 o 
   4   5   6    18092.56    16694.23    905.58 o 
   5   5   6     6816.54     5740.47    436.09 o 
   6   5   6    11712.24     9112.31    692.31 o 
   7   5   6     1359.88      983.92    114.64 o 
   8   5   6     1797.14     1529.44    167.46 o 
   9   5   6      732.08      883.61    135.18 o 
  10   5   6      496.81      388.98    116.20 o 
  -8   6   6      522.22      529.91    121.15 o 
  -7   6   6     2280.69     1737.62    196.37 o 
  -6   6   6     3973.51     3026.11    284.19 o 
  -5   6   6     3644.86     2930.97    270.96 o 
  -4   6   6     7079.31     6295.08    507.88 o 
  -3   6   6    12503.61     9644.99    745.25 o 
  -2   6   6     6943.68     6643.14    395.90 o 
  -1   6   6     4819.64     4534.36    248.03 o 
   0   6   6     2957.69     2849.71    131.54 o 
   1   6   6     6267.53     6785.85    254.68 o 
   2   6   6     1949.99     2037.80     79.64 o 
   3   6   6       92.37      105.07     22.66 o 
   4   6   6      111.98      116.00     12.58 o 
   5   6   6     1647.81     1653.53     92.94 o 
   6   6   6     1092.44      845.21     89.06 o 
   7   6   6     4265.01     3307.01    278.55 o 
   8   6   6     6105.03     4775.99    397.17 o 
   9   6   6     6249.39     5591.63    468.24 o 
  10   6   6     5104.88     4907.70    433.91 o 
  -7   7   6      634.10      496.98    112.91 o 
  -6   7   6      158.03      148.31     83.22 o 
  -5   7   6       14.20       94.74     65.09 o 
  -4   7   6      358.51      265.35     77.46 o 
  -3   7   6     1094.93     1011.77    125.34 o 
  -2   7   6     3135.43     3036.21    181.59 o 
  -1   7   6     4846.90     4738.45    339.67 o 
   0   7   6     6999.52     6441.74    345.80 o 
   1   7   6     8550.84     8367.78    448.22 o 
   2   7   6    19937.71    20302.41    725.83 o 
   3   7   6     4666.31     4709.76    245.03 o 
   4   7   6     7434.20     7280.63    370.74 o 
   5   7   6      653.76      624.39     97.27 o 
   6   7   6     1255.29     1160.67    100.61 o 
   7   7   6       51.72       64.26     44.49 o 
   8   7   6       22.46       97.22     58.49 o 
   9   7   6      424.10      384.85     94.77 o 
  10   7   6     2579.26     2511.80    259.10 o 
  -7   8   6     3276.23     3415.93    316.17 o 
  -6   8   6     4655.10     5148.79    439.60 o 
  -5   8   6     6297.31     6540.40    535.31 o 
  -4   8   6     3776.69     3776.89    332.09 o 
  -3   8   6     1462.75     1485.41    161.66 o 
  -2   8   6     1001.55     1075.99    125.33 o 
  -1   8   6      347.56      468.60     50.34 o 
   0   8   6      281.01      273.67     31.55 o 
   1   8   6     2000.45     1802.53    113.27 o 
   2   8   6     3588.82     3773.68    207.58 o 
   3   8   6     1971.83     2061.65    118.76 o 
   4   8   6     3732.33     3779.59    201.32 o 
   5   8   6     2561.57     2509.12    141.27 o 
   6   8   6     6608.56     5875.21    297.41 o 
   7   8   6     5494.85     4823.13    572.74 o 
   8   8   6     3823.21     3517.57    560.01 o 
   9   8   6     2833.68     2190.45    216.24 o 
  -6   9   6     2612.37     2819.66    272.31 o 
  -5   9   6     2464.39     2962.37    277.26 o 
  -4   9   6     2796.44     3103.60    281.47 o 
  -3   9   6     4375.45     5679.23    461.97 o 
  -2   9   6     4334.98     5148.40    417.39 o 
  -1   9   6     7357.50     8712.11    668.63 o 
   0   9   6    10492.42    11740.30    620.87 o 
   1   9   6     1522.35     1517.16     77.12 o 
   2   9   6     2183.41     2324.03    263.27 o 
   3   9   6       28.85       42.02     25.52 o 
   4   9   6      141.21      155.39     58.09 o 
   5   9   6     1098.98      963.22     69.67 o 
   6   9   6      786.29      774.04     84.08 o 
   7   9   6     1033.66      991.80    102.23 o 
   8   9   6     3693.25     3986.27    293.99 o 
   9   9   6     3819.15     4173.58    312.15 o 
  -5  10   6      157.97      114.53     75.80 o 
  -4  10   6       13.03      -20.60     60.14 o 
  -3  10   6       46.54       42.84     57.67 o 
  -2  10   6     1523.08     1661.84    165.77 o 
  -1  10   6     1576.68     1819.50    169.08 o 
   0  10   6     8092.50     7884.17    597.55 o 
   1  10   6     3051.52     3221.76    152.09 o 
   2  10   6     6401.88     6764.14    442.88 o 
   3  10   6     2904.46     2949.16    256.77 o 
   4  10   6     7692.95     7345.21    379.33 o 
   5  10   6     5138.82     5159.42    271.59 o 
   6  10   6      511.55      600.80     75.00 o 
   7  10   6      297.99      304.06     60.98 o 
   8  10   6       69.68       60.14     52.73 o 
  -4  11   6     3384.62     4206.33    360.78 o 
  -3  11   6     2194.57     2519.59    232.65 o 
  -2  11   6     2495.52     3144.90    270.67 o 
  -1  11   6      510.52      441.74     70.88 o 
   0  11   6      735.92      639.64     73.36 o 
   1  11   6      281.00      328.82     37.59 o 
   2  11   6      995.79      940.27     76.26 o 
   3  11   6     2352.11     2437.66    226.93 o 
   4  11   6     2654.11     2489.27    227.80 o 
   5  11   6     3082.18     3251.87    183.00 o 
   6  11   6     6638.39     6429.70    447.62 o 
   7  11   6     4054.50     4489.03    324.60 o 
   8  11   6     3066.40     3063.82    238.54 o 
  -3  12   6     3464.77     4180.00    350.88 o 
  -2  12   6     6077.50     7115.43    556.56 o 
  -1  12   6     1523.61     1474.49    143.49 o 
   0  12   6     3284.67     2686.35    344.28 o 
   1  12   6     1417.73     1437.78    100.49 o 
   2  12   6     3811.93     4351.82    379.93 o 
   3  12   6     2126.66     2480.80    236.78 o 
   4  12   6      509.56      566.13     48.56 o 
   5  12   6      278.21      351.02     79.10 o 
   6  12   6       18.67       60.14     43.25 o 
  -1  13   6      710.27      633.82     81.60 o 
   0  13   6     2893.83     2370.10    264.93 o 
   1  13   6     1835.59     1648.77    193.83 o 
   2  13   6     3286.93     3155.25    297.20 o 
   3  13   6     4298.46     4734.15    408.90 o 
   4  13   6     4967.14     4853.30    413.19 o 
   5  13   6     3493.78     3815.93    293.91 o 
  -2 -11   7     1150.57     1176.47    127.79 o 
  -1 -11   7     2335.19     2052.68    187.28 o 
   0 -11   7     2490.41     2368.90    213.70 o 
   1 -11   7     4878.14     4715.71    385.88 o 
  -4 -10   7     2676.87     2635.73    228.58 o 
  -3 -10   7     1453.63     1311.13    133.59 o 
  -2 -10   7     1158.66     1180.63    122.02 o 
  -1 -10   7      770.05      581.11     78.31 o 
   0 -10   7      239.20      267.79     57.68 o 
   1 -10   7      502.41      506.01     79.94 o 
   2 -10   7     2248.05     2212.73    202.96 o 
   3 -10   7     3273.99     3139.50    273.25 o 
   4 -10   7     4217.76     3819.26    328.73 o 
  -5  -9   7     1602.44     1460.51    145.14 o 
  -4  -9   7     3894.64     4054.43    329.54 o 
  -3  -9   7     4570.91     4476.27    356.98 o 
  -2  -9   7     4382.26     4437.96    354.47 o 
  -1  -9   7     5963.93     5542.19    433.45 o 
   0  -9   7     3846.40     3450.27    282.50 o 
   1  -9   7     2229.27     1985.19    178.22 o 
   2  -9   7      681.87      627.24     84.07 o 
   3  -9   7      244.84      242.25     62.62 o 
   4  -9   7       56.67       42.02     52.73 o 
   5  -9   7        5.96        8.24     52.73 o 
  -6  -8   7      549.95      521.25     57.68 o 
  -5  -8   7      226.51      244.72     56.03 o 
  -4  -8   7        8.64       37.07     37.90 o 
  -3  -8   7       68.12       72.50     37.08 o 
  -2  -8   7     1284.60     1393.59    131.94 o 
  -1  -8   7     2761.36     2384.86    200.60 o 
   0  -8   7     4708.15     4256.50    338.11 o 
   1  -8   7     5174.82     4916.06    387.83 o 
   2  -8   7     6017.16     5641.47    322.58 o 
   3  -8   7     5751.47     5053.40    296.68 o 
   4  -8   7     4828.60     4410.73    267.00 o 
   5  -8   7     4044.08     3802.11    322.97 o 
   6  -8   7     3191.04     3287.92    293.05 o 
  -7  -7   7     2279.50     2469.28    221.11 o 
  -6  -7   7     5764.20     6043.76    336.22 o 
  -5  -7   7     4304.38     3911.50    315.63 o 
  -4  -7   7     3691.87     3527.04    286.62 o 
  -3  -7   7     7027.49     5944.87    460.42 o 
  -2  -7   7     3637.84     4005.97    228.84 o 
  -1  -7   7     1726.26     1744.26    114.40 o 
   0  -7   7      185.47      189.26     41.61 o 
   1  -7   7      219.43      235.39     53.56 o 
   2  -7   7      799.98      862.82     95.63 o 
   3  -7   7     1600.12     1385.16    103.44 o 
   4  -7   7     3152.02     2864.82    184.91 o 
   5  -7   7     3925.03     3535.29    264.75 o 
   6  -7   7     3265.39     3022.18    323.64 o 
   7  -7   7     3849.20     3674.91    374.10 o 
  -8  -6   7       12.78       32.13     54.37 o 
  -7  -6   7        2.65       32.13     46.96 o 
  -6  -6   7      432.01      437.20     50.61 o 
  -5  -6   7     1574.47     1477.17    139.39 o 
  -4  -6   7     3375.95     3303.67    267.60 o 
  -3  -6   7     5377.25     5510.36    305.28 o 
  -2  -6   7    13231.18    12422.21    660.20 o 
  -1  -6   7    10653.31    10444.60    558.49 o 
   0  -6   7     7840.19     7859.00    426.19 o 
   1  -6   7     4263.07     4097.82    232.35 o 
   2  -6   7     4060.26     3968.97    228.15 o 
   3  -6   7     3012.99     2901.45    176.62 o 
   4  -6   7      676.83      665.29     66.78 o 
   5  -6   7      472.45      519.38     64.34 o 
   6  -6   7       48.83       40.16     41.55 o 
   7  -6   7      450.74      461.49    132.68 o 
   8  -6   7      467.34      545.55    154.11 o 
  -8  -5   7     3946.73     4377.11    359.25 o 
  -7  -5   7     4127.11     4203.92    342.82 o 
  -6  -5   7     2138.41     2232.87    139.43 o 
  -5  -5   7     3716.88     3923.50    183.09 o 
  -4  -5   7      493.16      572.24     52.92 o 
  -3  -5   7      111.83      159.45     30.01 o 
  -2  -5   7     1000.15      938.00     74.21 o 
  -1  -5   7     2105.42     1964.37    119.11 o 
   0  -5   7     1904.98     1957.76    119.68 o 
   1  -5   7     2752.43     2746.04    160.60 o 
   2  -5   7     7913.93     7868.35    426.60 o 
   3  -5   7    14047.44    13441.37   1050.58 o 
   4  -5   7    11435.82    11023.72    596.52 o 
   5  -5   7     6048.88     5955.51    335.88 o 
   6  -5   7     5761.22     5592.91    337.51 o 
   7  -5   7     2103.40     1876.09    222.75 o 
   8  -5   7      592.80      810.98    167.31 o 
  -8  -4   7     1513.18     1560.23    157.51 o 
  -7  -4   7     2681.35     2838.33    243.47 o 
  -6  -4   7     7109.56     8117.44    443.21 o 
  -5  -4   7     6573.24     7221.44    320.91 o 
  -4  -4   7     9989.37    10452.00    556.40 o 
  -3  -4   7     7530.19     6861.08    371.42 o 
  -2  -4   7     5308.90     5662.01    308.44 o 
  -1  -4   7     7223.60     7693.04    412.26 o 
   0  -4   7     3438.49     3680.39    227.31 o 
   1  -4   7     3162.35     3257.12    184.82 o 
   2  -4   7       55.48       61.74     20.96 o 
   3  -4   7      225.43      198.70     31.94 o 
   4  -4   7     2946.29     3104.01    184.40 o 
   5  -4   7     5796.16     5699.00    323.05 o 
   6  -4   7     2432.83     2512.68    162.75 o 
   7  -4   7     5649.41     5890.56    504.53 o 
   8  -4   7     3529.24     3307.17    328.65 o 
   9  -4   7     5012.64     5811.29    528.07 o 
  -9  -3   7     1569.30     1761.43    176.47 o 
  -8  -3   7      667.45      760.74     99.73 o 
  -6  -3   7       69.20       66.04     31.85 o 
  -5  -3   7      609.14      644.71     45.12 o 
  -4  -3   7     5694.55     5575.02    248.01 o 
  -3  -3   7     7792.14     7180.78    386.88 o 
  -2  -3   7     7892.42     8453.23    451.64 o 
  -1  -3   7     3745.33     3912.94    216.27 o 
   0  -3   7    10631.50    11475.65    606.52 o 
   1  -3   7    13203.04    14307.15    753.01 o 
   2  -3   7     6403.13     6595.02    355.79 o 
   3  -3   7     3738.18     3718.43    283.17 o 
   4  -3   7     8295.26     8652.86    467.90 o 
   5  -3   7     6607.46     6930.38    382.51 o 
   6  -3   7      582.35      567.88     59.26 o 
   7  -3   7      422.91      373.32    103.01 o 
   8  -3   7      729.24      592.64    131.88 o 
   9  -3   7     1613.16     1719.50    223.49 o 
  -9  -2   7     2942.08     3199.82    279.79 o 
  -8  -2   7     6972.14     7531.73    586.75 o 
  -7  -2   7     6794.99     7047.33    390.34 o 
  -6  -2   7     5008.97     4837.81    272.15 o 
  -5  -2   7     5674.06     5254.05    290.82 o 
  -4  -2   7     2724.70     2664.50    126.01 o 
  -3  -2   7     1908.67     1999.17    119.84 o 
  -2  -2   7       14.28       37.57     21.42 o 
  -1  -2   7       82.80      104.85     20.11 o 
   0  -2   7       77.41       76.13     17.97 o 
   1  -2   7     1759.19     1886.41     83.70 o 
   2  -2   7     8985.29     9009.00    478.97 o 
   3  -2   7    11908.77    13244.05    698.82 o 
   4  -2   7     5227.53     5928.85    323.54 o 
   5  -2   7     9610.19     9979.46    535.89 o 
   6  -2   7    10102.22     9983.14    779.05 o 
   7  -2   7     5425.39     4602.48    397.05 o 
   8  -2   7     1849.38     1583.01    195.50 o 
   9  -2   7     1961.03     1567.32    205.40 o 
  10  -2   7      581.14      570.31    154.12 o 
  -9  -1   7      146.65      183.74     66.74 o 
  -8  -1   7     1193.08     1225.30     98.53 o 
  -7  -1   7     3008.33     2824.26    265.43 o 
  -6  -1   7     6586.01     6134.06    338.93 o 
  -5  -1   7     2890.00     2737.69    168.05 o 
  -4  -1   7     6988.56     6688.93    387.54 o 
  -3  -1   7    11302.22    11088.49    414.12 o 
  -2  -1   7    13862.12    13897.42    594.75 o 
  -1  -1   7    15282.13    16673.03    872.52 o 
   0  -1   7     3226.38     3579.71    195.20 o 
   1  -1   7     3073.93     3344.57    141.82 o 
   2  -1   7      879.07      952.04     62.19 o 
   3  -1   7        6.00       43.36     16.95 o 
   4  -1   7      568.70      562.97     47.33 o 
   5  -1   7     1962.04     2113.17    128.83 o 
   6  -1   7      452.95      411.26     83.24 o 
   7  -1   7     3420.13     2994.31    275.06 o 
   8  -1   7     5447.61     4728.19    416.83 o 
   9  -1   7     6086.04     5763.71    502.92 o 
  10  -1   7     4737.61     4204.92    409.01 o 
  -9   0   7     2980.72     3392.23    293.83 o 
  -8   0   7     1798.31     1826.08    228.89 o 
  -7   0   7     1509.41     1589.16    112.35 o 
  -6   0   7      292.81      297.36     40.56 o 
  -5   0   7       67.33       62.84     25.53 o 
  -4   0   7      338.91      361.00     60.98 o 
  -3   0   7      742.91      670.27     61.02 o 
  -2   0   7     4380.45     4559.59    174.32 o 
  -1   0   7     6514.41     6848.80    297.55 o 
   0   0   7    15306.48    16742.11    710.82 o 
   1   0   7    15597.86    17894.28    728.69 o 
   2   0   7     8708.99     9698.10    510.73 o 
   3   0   7    10902.98    11170.27    588.29 o 
   4   0   7     9237.67     9184.83    594.98 o 
   5   0   7     3929.33     3360.41    279.48 o 
   6   0   7      565.94      516.81     85.72 o 
   7   0   7     1012.85      847.60    121.20 o 
   8   0   7       30.14       -9.06     73.32 o 
   9   0   7       72.75      198.56     92.28 o 
  10   0   7     2179.45     2012.96    241.72 o 
  -9   1   7     4796.44     4052.01    366.04 o 
  -8   1   7     8271.46     8262.75   1086.70 o 
  -7   1   7     6547.17     5984.46    342.63 o 
  -6   1   7     6913.04     6474.02    420.70 o 
  -5   1   7     8440.42     7941.92    429.64 o 
  -4   1   7     3730.17     3498.29    196.85 o 
  -3   1   7     3639.29     3480.38    194.03 o 
  -2   1   7     1362.46     1329.48     66.90 o 
  -1   1   7     1387.26     1410.62     53.16 o 
   0   1   7      225.81      281.78     20.74 o 
   1   1   7     2394.29     2716.12    116.75 o 
   2   1   7     3154.31     3408.98    144.88 o 
   3   1   7     8543.10     8717.25    459.56 o 
   4   1   7     7921.24     8388.72    444.84 o 
   5   1   7    11357.70    10900.71    824.36 o 
   6   1   7     9421.83     8370.40    648.67 o 
   7   1   7     6977.91     5652.26    462.25 o 
   8   1   7     3788.03     3032.75    284.19 o 
   9   1   7     4012.55     3279.61    319.70 o 
  10   1   7     1123.33      970.37    169.84 o 
  -9   2   7      141.24       36.25     76.63 o 
  -8   2   7      414.78      308.20     92.30 o 
  -7   2   7      225.30      193.03     43.25 o 
  -6   2   7     2302.50     2056.76    133.07 o 
  -5   2   7     2392.14     2144.82    279.42 o 
  -4   2   7     5966.34     5472.68    325.90 o 
  -3   2   7     7523.75     6833.83    367.29 o 
  -2   2   7    11114.82    11026.38    410.86 o 
  -1   2   7    23918.22    25074.46    964.51 o 
   0   2   7     8947.25     9370.90    348.91 o 
   1   2   7     7178.52     7563.77    272.70 o 
   2   2   7     3516.30     3762.35    139.99 o 
   3   2   7     3038.38     3218.90    244.27 o 
   4   2   7      200.66      254.62     43.67 o 
   5   2   7      682.62      633.96     75.84 o 
   6   2   7     1846.52     1684.19    162.56 o 
   7   2   7     1495.27     1279.33    142.70 o 
   8   2   7     4328.50     3348.88    305.80 o 
   9   2   7     4188.60     3269.30    314.78 o 
  10   2   7     5584.60     5491.48    490.28 o 
  -8   3   7     3538.41     2767.78    270.01 o 
  -7   3   7     4571.55     3687.47    325.61 o 
  -6   3   7     4279.73     3575.17    308.26 o 
  -5   3   7     1656.08     1664.83    164.58 o 
  -4   3   7       66.73       81.88     25.43 o 
  -3   3   7      540.47      559.33     45.87 o 
  -2   3   7     1027.56     1011.35     54.54 o 
  -1   3   7     6597.48     6842.78    257.09 o 
   0   3   7    10385.38     9760.60    419.13 o 
   1   3   7     7988.26     8440.87    305.01 o 
   2   3   7    10374.28    11044.66    454.65 o 
   3   3   7    12730.54    12573.81    620.79 o 
   4   3   7    15015.08    14341.17   1062.19 o 
   5   3   7    13018.86    11605.13    868.07 o 
   6   3   7     1515.34     1180.48    120.44 o 
   7   3   7     4103.23     3647.51    309.95 o 
   8   3   7       87.39       32.96     61.79 o 
   9   3   7      855.60      838.35    137.66 o 
  10   3   7      509.44      445.03    126.92 o 
  -8   4   7     3905.42     3125.91    298.96 o 
  -7   4   7     3087.99     2576.55    255.10 o 
  -6   4   7     3813.90     3058.23    279.22 o 
  -5   4   7     8067.49     7078.57    558.73 o 
  -4   4   7     6381.63     5825.80    461.33 o 
  -3   4   7     8767.06     7822.80    599.52 o 
  -2   4   7     3076.88     2995.88    170.00 o 
  -1   4   7     3192.74     3030.45    119.67 o 
   0   4   7     1800.86     1861.74     87.90 o 
   1   4   7      202.69      208.31     19.41 o 
   2   4   7      138.05      156.45     13.26 o 
   3   4   7     5277.82     5456.61    200.63 o 
   4   4   7     4828.24     5363.98    404.78 o 
   5   4   7     4428.24     4342.79    335.01 o 
   6   4   7     7073.61     5827.18    452.52 o 
   7   4   7     8748.89     6725.47    529.21 o 
   8   4   7     7753.64     5500.29    454.84 o 
   9   4   7     4340.43     3336.48    314.81 o 
  10   4   7     4251.96     3829.67    363.47 o 
  -8   5   7      281.15      169.74     89.82 o 
  -7   5   7       37.16      -42.84     65.91 o 
  -6   5   7       76.05       86.51     70.86 o 
  -5   5   7     1060.37      936.64    121.20 o 
  -4   5   7     2193.26     2063.26    192.30 o 
  -3   5   7     7997.77     7643.15    590.61 o 
  -2   5   7     8492.25     8538.24    456.45 o 
  -1   5   7     8398.45     8752.57    463.07 o 
   0   5   7     9025.25     8994.40    480.19 o 
   1   5   7    11249.05    10853.85    588.80 o 
   2   5   7     8672.79     9397.03    339.44 o 
   3   5   7     9375.05     9422.76    340.58 o 
   4   5   7      448.44      452.78     34.84 o 
   5   5   7     2342.59     2413.95    192.36 o 
   6   5   7       65.39      108.75     38.72 o 
   7   5   7       41.73       26.36     45.31 o 
   8   5   7     3948.61     3262.57    288.34 o 
   9   5   7     3693.34     3219.30    302.27 o 
  10   5   7     2147.83     2170.49    240.07 o 
  -7   6   7     4624.04     3613.27    335.46 o 
  -6   6   7     4473.27     3389.62    313.18 o 
  -5   6   7     2037.21     1744.18    187.29 o 
  -4   6   7      754.72      777.35    110.46 o 
  -3   6   7      232.88      229.08     60.15 o 
  -2   6   7      123.42      141.10     40.37 o 
  -1   6   7      880.88      995.99     68.19 o 
   0   6   7     3465.59     3392.62    154.32 o 
   1   6   7     7636.68     7485.88    436.95 o 
   2   6   7     9211.07     9577.48    398.38 o 
   3   6   7     6957.25     7186.60    301.24 o 
   4   6   7     3994.55     3876.38    168.66 o 
   5   6   7    10304.22     9799.02    480.39 o 
   6   6   7     4795.82     4442.63    343.20 o 
   7   6   7     5087.71     4303.59    344.85 o 
   8   6   7     2443.02     2060.68    198.89 o 
   9   6   7     1212.97     1056.20    141.82 o 
  10   6   7      334.73      250.50    103.83 o 
  -7   7   7     3447.79     2981.25    290.61 o 
  -6   7   7     2569.97     2066.38    217.86 o 
  -5   7   7     6549.65     5737.51    478.33 o 
  -4   7   7     4110.17     3523.46    312.35 o 
  -3   7   7     7553.28     6964.05    554.37 o 
  -2   7   7     7188.78     6833.47    376.10 o 
  -1   7   7     3040.72     2912.73    320.07 o 
   0   7   7     1594.34     1699.94     86.17 o 
   1   7   7     1733.32     1714.88    117.58 o 
   2   7   7       23.70       24.36     15.98 o 
   3   7   7       37.61       56.18     22.57 o 
   4   7   7     1069.61      959.67     66.30 o 
   5   7   7      288.44      348.35     29.12 o 
   6   7   7     5687.23     5636.73    286.49 o 
   7   7   7     6806.67     6258.20    322.06 o 
   8   7   7     5536.02     4740.93    384.53 o 
   9   7   7     4611.43     3696.84    323.08 o 
  10   7   7     4494.44     4076.84    363.49 o 
  -6   8   7       31.36       46.96     79.09 o 
  -5   8   7      109.57      220.81     88.16 o 
  -4   8   7      514.28      485.43     98.07 o 
  -3   8   7     1152.97     1014.20    129.45 o 
  -2   8   7     6134.02     4959.74    405.59 o 
  -1   8   7    10599.17     9796.24   1162.29 o 
   0   8   7     7747.42     7193.87    320.73 o 
   1   8   7    10354.25    10017.36    562.55 o 
   2   8   7     5246.63     4823.76    264.75 o 
   3   8   7    12955.73    13601.55    675.92 o 
   4   8   7      783.71      733.41     57.28 o 
   5   8   7      457.75      569.02     50.57 o 
   6   8   7      156.25      148.31     43.67 o 
   7   8   7        6.53       23.07     39.55 o 
   8   8   7       54.84       62.98     34.66 o 
   9   8   7     1210.93     1110.58    132.74 o 
  -6   9   7     3492.84     3931.50    350.05 o 
  -5   9   7     2913.22     2948.25    276.50 o 
  -4   9   7     2205.84     2297.80    227.72 o 
  -3   9   7      706.63      666.83    106.33 o 
  -2   9   7      219.87      170.57     66.74 o 
  -1   9   7       81.50      128.94     38.45 o 
   0   9   7      823.20      882.29     57.14 o 
   1   9   7     1851.40     1784.24     89.23 o 
   2   9   7     3284.89     3131.12    179.46 o 
   3   9   7     2691.30     2832.75    163.87 o 
   4   9   7     7808.05     8124.95    413.31 o 
   5   9   7     8834.53     8634.79    438.92 o 
   6   9   7     4219.54     4006.66    289.20 o 
   7   9   7     3228.83     2787.34    215.49 o 
   8   9   7     3554.35     3787.61    284.05 o 
   9   9   7     2090.65     2033.40    179.01 o 
  -5  10   7     3479.59     4219.65    369.04 o 
  -4  10   7     5388.93     6738.17    546.43 o 
  -3  10   7     5953.46     6953.29    555.80 o 
  -2  10   7     3108.27     3086.11    270.80 o 
  -1  10   7     5073.37     6319.17    496.08 o 
   0  10   7     3654.12     3728.67    351.61 o 
   1  10   7     5559.46     5424.89    327.99 o 
   2  10   7      300.48      318.90     75.81 o 
   3  10   7      259.81      261.21     66.74 o 
   4  10   7      144.76      200.48     38.99 o 
   5  10   7      507.06      580.02     55.27 o 
   6  10   7     3734.01     3713.29    271.72 o 
   7  10   7     5163.35     5675.37    401.72 o 
   8  10   7     3637.40     3941.11    296.43 o 
  -4  11   7      280.60      317.24     88.99 o 
  -3  11   7      677.89      781.35    114.56 o 
  -2  11   7     1848.17     2236.15    206.21 o 
  -1  11   7     2432.90     2508.57    217.85 o 
   0  11   7     2568.42     2680.76    370.14 o 
   1  11   7     5578.75     5302.77    300.81 o 
   2  11   7     5061.25     5280.77    363.34 o 
   3  11   7     7035.16     7103.37    571.18 o 
   4  11   7     3774.19     4037.22    342.77 o 
   5  11   7     2954.57     3132.51    178.73 o 
   6  11   7     2007.13     2011.96    166.63 o 
   7  11   7      128.86      201.86     58.50 o 
  -2  12   7     1120.33     1315.78    140.15 o 
  -1  12   7      711.35      719.55     88.19 o 
   0  12   7      104.62       58.67     33.07 o 
   1  12   7      296.88      424.37    105.47 o 
   2  12   7      645.15      730.24    120.33 o 
   3  12   7     1146.13     1129.52    143.46 o 
   4  12   7     2829.62     3151.99    287.22 o 
   5  12   7     3273.49     3213.85    286.46 o 
   6  12   7     3893.83     3902.00    289.86 o 
   0  13   7     2615.75     2083.91    372.15 o 
   1  13   7     3489.04     2644.47    272.46 o 
   2  13   7     2198.81     2166.38    235.12 o 
   3  13   7      760.50      783.85    131.05 o 
   4  13   7      253.02      304.87     93.11 o 
  -3 -10   8     1036.31     1058.50    118.71 o 
  -2 -10   8     1667.30     1653.53    158.34 o 
  -1 -10   8     2651.48     2483.07    220.33 o 
   0 -10   8     4198.07     3506.41    293.23 o 
   1 -10   8     5053.32     4866.05    394.21 o 
   2 -10   8     2234.14     2107.01    198.00 o 
  -4  -9   8     1870.51     1776.65    169.09 o 
  -3  -9   8     1824.57     1411.25    141.04 o 
  -2  -9   8      268.12      238.96     53.56 o 
  -1  -9   8        1.11       32.13     41.19 o 
   0  -9   8      653.47      543.98     75.00 o 
   1  -9   8     1130.19     1017.39    111.30 o 
   2  -9   8     1622.06     1907.57    180.61 o 
   3  -9   8     2676.34     2604.49    231.90 o 
   4  -9   8     3016.12     2888.04    256.70 o 
  -6  -8   8     1185.87     1264.70    136.03 o 
  -5  -8   8     2322.06     2343.15    207.09 o 
  -4  -8   8     5016.65     4632.67    371.94 o 
  -3  -8   8     6873.58     6398.26    497.39 o 
  -2  -8   8     5485.01     4530.69    359.71 o 
  -1  -8   8     6270.31     5493.13    430.25 o 
   0  -8   8     1145.96     1085.88    110.48 o 
   1  -8   8     1205.74     1153.53    117.08 o 
   2  -8   8       73.44       48.61     39.55 o 
   3  -8   8     1125.30     1084.48     93.47 o 
   4  -8   8        7.10       -2.52     41.44 o 
   5  -8   8      197.57      147.12     55.77 o 
  -6  -7   8      750.15      737.82     69.05 o 
  -5  -7   8      303.07      293.35     60.98 o 
  -4  -7   8        1.15       11.53     34.60 o 
  -3  -7   8      795.76      830.08     91.50 o 
  -2  -7   8     1521.65     1508.47    138.56 o 
  -1  -7   8     2176.51     2000.36    129.30 o 
   0  -7   8     3043.60     3140.00    187.87 o 
   1  -7   8     7589.64     7111.48    450.65 o 
   2  -7   8     9351.25     8323.28    458.78 o 
   3  -7   8     7834.41     7046.18    395.99 o 
   4  -7   8     3684.58     3493.33    264.29 o 
   5  -7   8     2338.36     2279.39    161.69 o 
   6  -7   8      397.57      443.18     80.76 o 
   7  -7   8      309.25      166.45    130.19 o 
  -7  -6   8     3108.52     3993.43    331.82 o 
  -6  -6   8     4348.83     4492.62    258.21 o 
  -5  -6   8     6783.49     7138.99    552.85 o 
  -4  -6   8     2941.22     3159.42    259.23 o 
  -3  -6   8     6800.44     6515.21    418.52 o 
  -2  -6   8     1388.92     1333.40    182.26 o 
  -1  -6   8      879.96      860.55     70.31 o 
   0  -6   8      285.19      255.21     39.01 o 
   1  -6   8        7.34      -18.94     23.17 o 
   2  -6   8      625.38      771.64     67.68 o 
   3  -6   8     4818.73     4944.61    349.73 o 
   4  -6   8     3243.57     3401.97    209.33 o 
   5  -6   8     3404.22     3341.98    210.21 o 
   6  -6   8     4058.36     4246.72    398.16 o 
   7  -6   8     4798.72     5441.40    490.84 o 
  -7  -5   8        7.86       83.21     48.61 o 
  -6  -5   8     1232.95     1216.29     89.49 o 
  -5  -5   8     5443.34     5681.83    315.18 o 
  -4  -5   8     4321.60     4618.80    261.15 o 
  -3  -5   8     2851.29     2851.72    168.85 o 
  -2  -5   8     2928.45     3297.16    191.04 o 
  -1  -5   8     9857.08     9550.17    512.91 o 
   0  -5   8     5256.68     5129.95    285.12 o 
   1  -5   8     5461.08     5453.12    359.16 o 
   2  -5   8     3723.62     3748.30    216.27 o 
   3  -5   8     6774.88     6521.88    412.46 o 
   4  -5   8      528.03      479.62     99.31 o 
   5  -5   8       16.65       69.56     41.61 o 
   6  -5   8      832.00      737.77    137.66 o 
   7  -5   8     1399.99     1552.73    205.33 o 
   8  -5   8     3107.73     3034.31    326.05 o 
  -8  -4   8     2741.79     2826.43    249.22 o 
  -7  -4   8     5341.85     5310.62    424.09 o 
  -6  -4   8     2494.97     2800.09    239.32 o 
  -5  -4   8     1748.73     1695.94     96.82 o 
  -4  -4   8       17.10       25.24     28.48 o 
  -3  -4   8       82.31       79.92     26.05 o 
  -2  -4   8      737.93      703.82    112.53 o 
  -1  -4   8     1004.93     1082.57     75.71 o 
   0  -4   8     2890.33     3044.33    175.02 o 
   1  -4   8     7218.12     6925.23    376.57 o 
   2  -4   8     5449.21     5777.97    318.26 o 
   3  -4   8     6096.33     6279.83    345.54 o 
   4  -4   8     9525.07     9840.92    530.72 o 
   5  -4   8     7613.85     7986.02    442.67 o 
   6  -4   8     2516.09     2517.27    256.68 o 
   7  -4   8     1150.89     1224.38    176.44 o 
   8  -4   8      240.83       84.87    112.06 o 
   9  -4   8      230.55      171.39    135.13 o 
  -8  -3   8     2254.84     2369.42    216.98 o 
  -7  -3   8     4640.28     4730.90    380.95 o 
  -6  -3   8     2902.69     3114.90    291.00 o 
  -5  -3   8     5809.46     6171.31    277.84 o 
  -4  -3   8     3222.47     3504.00    162.88 o 
  -3  -3   8    12144.31    11786.65    626.66 o 
  -2  -3   8     3687.11     3632.52    233.08 o 
  -1  -3   8     3019.34     3155.02    178.92 o 
   0  -3   8      717.20      746.26     56.92 o 
   1  -3   8      660.46      637.10     62.65 o 
   2  -3   8      547.74      658.31     53.08 o 
   3  -3   8     2378.60     2678.93    158.52 o 
   4  -3   8     1084.14     1067.57    139.77 o 
   5  -3   8     1960.77     2310.93    244.65 o 
   6  -3   8     4351.73     3945.76    345.48 o 
   7  -3   8     5599.32     6181.48    516.92 o 
   8  -3   8     4626.96     4251.59    390.87 o 
   9  -3   8     4827.29     4140.68    397.46 o 
  -8  -2   8      602.93      636.26     90.66 o 
  -7  -2   8       69.52       52.08     42.43 o 
  -6  -2   8      159.81      120.75     34.81 o 
  -5  -2   8      603.57      513.76     51.04 o 
  -4  -2   8     2941.21     3008.90    238.73 o 
  -3  -2   8     6092.14     5910.61    322.65 o 
  -2  -2   8     7627.55     7833.23    420.26 o 
  -1  -2   8     9167.26    10301.99    546.47 o 
   0  -2   8     5769.74     6210.80    335.04 o 
   1  -2   8     9478.01    10725.11    440.70 o 
   2  -2   8     8115.45     8831.54    498.15 o 
   3  -2   8     4494.27     4983.67    272.41 o 
   4  -2   8      591.15      575.88     50.83 o 
   5  -2   8      794.43      854.90    109.64 o 
   6  -2   8        6.08       10.71     53.55 o 
   7  -2   8      390.04      452.42    103.01 o 
   8  -2   8      861.28      896.05    151.68 o 
   9  -2   8     2195.77     1701.15    221.10 o 
  -8  -1   8     4103.15     4169.22    248.98 o 
  -7  -1   8     5527.84     5249.48    477.95 o 
  -6  -1   8      959.58     1036.86     80.80 o 
  -5  -1   8     2509.43     2363.29    305.00 o 
  -4  -1   8     1469.09     1304.64     89.03 o 
  -3  -1   8     1139.96     1101.78     60.95 o 
  -2  -1   8       51.63       83.65     15.90 o 
  -1  -1   8       15.86       61.30     21.83 o 
   0  -1   8     2175.41     2443.34    139.72 o 
   1  -1   8     7584.99     8638.90    353.89 o 
   2  -1   8    13105.91    14684.24    771.63 o 
   3  -1   8     8328.15     9366.83    498.22 o 
   4  -1   8     6095.77     6967.28    375.04 o 
   5  -1   8     7296.19     8434.57    654.04 o 
   6  -1   8     4581.81     5045.37    415.07 o 
   8  -1   8     1224.24     1038.93    152.54 o 
   9  -1   8      802.24      792.96    146.72 o 
  10  -1   8      661.95      455.78    137.64 o 
  -8   0   8      791.74      905.91     85.78 o 
  -7   0   8     3034.09     3114.20    260.87 o 
  -6   0   8     3417.19     3387.97    199.63 o 
  -5   0   8     6871.34     6759.95    369.81 o 
  -4   0   8     4968.70     4615.62    447.55 o 
  -3   0   8    13470.45    13501.67    667.20 o 
  -2   0   8     7047.07     7186.71    272.03 o 
  -1   0   8     6284.99     6401.28    280.48 o 
   0   0   8     3967.09     4003.74    219.00 o 
   1   0   8     1487.35     1609.31     73.48 o 
   2   0   8      303.97      352.56     25.87 o 
   3   0   8      406.77      404.99     35.35 o 
   4   0   8     1250.45     1412.92    136.10 o 
   5   0   8     3395.23     3146.52    265.24 o 
   6   0   8     3349.63     3193.66    276.74 o 
   7   0   8     6239.61     5579.61    460.21 o 
   8   0   8     5184.91     3902.69    352.23 o 
   9   0   8     7654.05     5649.28    490.99 o 
  10   0   8     3969.95     3388.54    346.04 o 
  -8   1   8     1494.16     1190.77    150.08 o 
  -7   1   8      969.79      719.69    107.17 o 
  -6   1   8       96.62      123.51     40.78 o 
  -5   1   8        6.15       42.30     26.12 o 
  -4   1   8      939.40      940.08     55.93 o 
  -3   1   8     1319.13     1306.66     91.93 o 
  -2   1   8     8041.25     8320.92    362.99 o 
  -1   1   8     7911.71     8482.62    317.84 o 
   0   1   8    14741.37    15574.23    665.40 o 
   1   1   8    10332.93    11706.04    478.49 o 
   2   1   8     6366.27     7244.77    300.35 o 
   3   1   8    14531.44    15958.13    835.11 o 
   4   1   8     3818.24     3752.21    300.14 o 
   5   1   8     2603.69     2379.00    205.61 o 
   6   1   8      104.10      145.01     54.38 o 
   7   1   8        5.76       42.84     58.49 o 
   8   1   8      190.54      168.09     79.92 o 
   9   1   8     2865.62     2109.76    232.77 o 
  10   1   8      794.23      677.54    145.89 o 
  -8   2   8     2498.94     2268.31    232.69 o 
  -7   2   8     5661.85     5018.76    420.92 o 
  -6   2   8     3349.47     3167.01    278.30 o 
  -5   2   8     6975.98     6315.76    347.78 o 
  -4   2   8     3624.84     3395.30    204.93 o 
  -3   2   8     1716.22     1639.21     83.67 o 
  -2   2   8      904.29      859.18     48.90 o 
  -1   2   8       61.35       63.74     16.41 o 
   0   2   8       41.90       64.62     11.25 o 
   1   2   8     3502.78     3876.94    143.91 o 
   2   2   8     4855.82     5033.96    211.37 o 
   3   2   8     5759.48     5300.92    553.94 o 
   4   2   8     6532.43     6657.46    507.33 o 
   5   2   8    11052.82    10136.87    765.36 o 
   6   2   8     9194.82     8464.36    650.79 o 
   7   2   8     8221.09     6609.81    525.60 o 
   8   2   8     6189.96     5259.45    441.87 o 
   9   2   8     3468.70     2639.11    268.37 o 
  10   2   8      532.66      501.90    134.33 o 
  -8   3   8      184.81       62.62     79.10 o 
  -7   3   8      175.41      245.54     81.57 o 
  -6   3   8      987.71      802.17    114.60 o 
  -5   3   8     3074.27     3082.56    268.37 o 
  -4   3   8     8343.09     8401.78    646.93 o 
  -3   3   8     6042.70     6034.90    468.75 o 
  -2   3   8     9250.80     9002.46    483.52 o 
  -1   3   8     8988.18     9301.67    404.01 o 
   0   3   8     5895.81     6290.77    339.59 o 
   1   3   8     7654.26     8339.11    348.02 o 
   2   3   8     1995.86     2141.57     97.09 o 
   3   3   8      707.59      722.35     48.80 o 
   4   3   8        0.00        7.41     27.19 o 
   5   3   8     1751.85     1733.59    152.65 o 
   6   3   8     1062.98      898.79     99.77 o 
   7   3   8     8096.62     6162.26    487.41 o 
   8   3   8     2540.07     1951.11    200.56 o 
   9   3   8     5883.77     4719.26    412.71 o 
  10   3   8     2844.23     2541.16    271.53 o 
  -8   4   8     1996.51     1543.31    188.89 o 
  -7   4   8     2830.30     2311.83    235.23 o 
  -6   4   8      941.26      629.83    107.99 o 
  -5   4   8      419.59      351.90     75.82 o 
  -4   4   8      912.81      960.48    109.65 o 
  -3   4   8      754.74      751.83     89.03 o 
  -2   4   8     1718.03     1793.22    113.76 o 
  -1   4   8     6022.50     6075.64    269.10 o 
   0   4   8    11228.62    10900.02    579.46 o 
   1   4   8    10045.88    10505.34    434.44 o 
   2   4   8     2322.33     2437.28    109.21 o 
   3   4   8     9643.10     9952.16    413.10 o 
   4   4   8     8656.20     8128.64    402.81 o 
   5   4   8     7073.44     6357.52    483.24 o 
   6   4   8     5333.33     4810.51    376.47 o 
   7   4   8     1283.85     1235.33    130.30 o 
   8   4   8      556.07      431.05     87.36 o 
   9   4   8      194.50      109.59     78.28 o 
  10   4   8      526.95      368.38    114.55 o 
  -7   5   8     3228.21     2659.87    265.00 o 
  -6   5   8     5251.69     4647.98    400.97 o 
  -5   5   8     4053.15     3775.88    327.19 o 
  -4   5   8     6797.21     6362.31    504.31 o 
  -3   5   8     2190.32     2141.70    193.95 o 
  -2   5   8     1547.34     1616.08    149.32 o 
  -1   5   8      817.04      848.94     50.83 o 
   0   5   8       78.85      105.26     18.29 o 
   1   5   8      389.24      415.42     37.61 o 
   2   5   8      985.69      956.54     50.53 o 
   3   5   8     1840.87     1894.46     87.55 o 
   4   5   8     3490.90     3382.80    176.64 o 
   5   5   8    11773.70    11318.42    563.95 o 
   6   5   8     6830.86     6193.95    472.95 o 
   7   5   8     7818.17     6848.49    529.48 o 
   8   5   8     4317.17     3893.64    326.40 o 
   9   5   8     4245.48     3448.30    308.98 o 
  10   5   8     2487.88     2231.12    235.98 o 
  -7   6   8        4.53       14.83     74.97 o 
  -6   6   8     1540.66     1300.52    166.59 o 
  -5   6   8      824.75      758.38    117.05 o 
  -4   6   8     3185.91     2829.93    256.82 o 
  -3   6   8     8604.18     8090.15    628.64 o 
  -2   6   8    10756.74    10537.20    799.49 o 
  -1   6   8    11203.62    10331.40    451.41 o 
   0   6   8     3335.56     3314.46    152.59 o 
   1   6   8     9618.36     9612.19    511.58 o 
   2   6   8     6641.43     6344.36    268.43 o 
   3   6   8      504.54      496.69     32.97 o 
   4   6   8      575.01      566.82     36.14 o 
   5   6   8      181.93      220.59     27.30 o 
   6   6   8       18.92       48.16     27.60 o 
   7   6   8     1518.56     1567.04    143.51 o 
   8   6   8     1885.17     1783.46    170.76 o 
   9   6   8     2256.63     2017.25    202.96 o 
  10   6   8     2978.35     2125.28    225.32 o 
  -6   7   8     1815.88     1399.69    175.68 o 
  -5   7   8      484.96      520.85    103.02 o 
  -4   7   8      107.27       25.54     62.62 o 
  -3   7   8       36.14       -0.82     55.20 o 
  -2   7   8      625.59      567.09     84.90 o 
  -1   7   8     3196.39     3017.72    157.99 o 
   0   7   8     3606.78     3606.88    167.15 o 
   1   7   8     5487.02     5548.69    306.16 o 
   2   7   8     8367.06     8421.36    351.78 o 
   3   7   8    15689.16    15390.49    635.30 o 
   4   7   8     4972.48     4861.60    254.15 o 
   5   7   8     3275.17     3150.00    165.82 o 
   6   7   8     3511.30     3472.92    182.63 o 
   7   7   8     3646.28     3379.38    181.09 o 
   8   7   8     1305.60     1112.35    116.26 o 
   9   7   8      232.60      254.61     70.86 o 
  -6   8   8     5070.13     4264.27    383.45 o 
  -5   8   8     4873.27     4228.01    374.37 o 
  -4   8   8     4816.92     3796.22    335.57 o 
  -3   8   8     4073.87     3442.86    305.70 o 
  -2   8   8     2931.48     2841.83    254.29 o 
  -1   8   8     3129.19     2901.36    144.60 o 
   0   8   8     2247.81     2131.85    154.04 o 
   1   8   8      304.73      354.78     29.66 o 
   2   8   8      421.83      410.91     43.09 o 
   3   8   8      534.66      561.68     54.81 o 
   4   8   8     2966.39     2946.59    163.42 o 
   5   8   8     6127.77     5750.31    383.59 o 
   6   8   8     6828.59     6464.66    448.69 o 
   7   8   8     6155.80     5578.43    393.79 o 
   8   8   8     4473.12     4543.48    331.32 o 
   9   8   8     3083.42     3262.07    255.06 o 
  -5   9   8     1121.06      936.55    139.33 o 
  -4   9   8     1416.93     1580.78    178.94 o 
  -3   9   8     3018.14     2905.03    268.30 o 
  -2   9   8     2693.56     2365.61    225.34 o 
  -1   9   8     7635.54     7569.30    634.66 o 
   0   9   8     7545.63     7262.88    445.40 o 
   1   9   8    10491.72    10661.34    464.93 o 
   2   9   8     5734.39     5503.38    302.49 o 
   3   9   8     2690.40     2764.58    158.17 o 
   4   9   8     2364.33     2377.03    147.31 o 
   5   9   8      363.97      477.05     85.29 o 
   6   9   8       24.15      -10.71     38.72 o 
   7   9   8       93.72      101.34     51.91 o 
   8   9   8      753.08      753.36     98.91 o 
  -4  10   8     1309.91     1567.42    178.92 o 
  -3  10   8      379.67      484.55     96.41 o 
  -2  10   8        3.37       40.37     56.02 o 
  -1  10   8      483.31      462.90    181.31 o 
   0  10   8      640.01      732.68    100.62 o 
   1  10   8     1457.32     1592.61     84.14 o 
   2  10   8     2342.04     2186.83    216.21 o 
   3  10   8     3343.13     3250.31    286.55 o 
   4  10   8     5051.35     5657.55    299.45 o 
   5  10   8     7317.31     7583.98    393.83 o 
   6  10   8     5208.64     5119.51    363.73 o 
   7  10   8     4847.56     5134.29    368.56 o 
   8  10   8     1839.71     2111.44    182.28 o 
  -3  11   8     4835.87     5870.04    478.43 o 
  -2  11   8     3798.58     4259.64    355.11 o 
  -1  11   8     4053.00     4494.36    362.62 o 
   0  11   8     3459.50     3138.12    467.37 o 
   1  11   8     1343.22     1404.61     78.74 o 
   2  11   8      152.60      150.79     29.59 o 
   3  11   8       38.47      103.81     65.91 o 
   4  11   8      229.94      221.65     74.16 o 
   5  11   8      728.36      754.25     69.28 o 
   6  11   8     2838.32     3079.29    236.87 o 
   7  11   8     3243.05     2885.07    226.18 o 
  -1  12   8     2751.00     2376.51    486.49 o 
   0  12   8     3801.70     3373.94    278.30 o 
   1  12   8     4805.64     4435.08    397.48 o 
   2  12   8     4671.18     4700.00    413.98 o 
   3  12   8     2609.50     2980.69    279.75 o 
   4  12   8     1355.10     1433.90    169.03 o 
   5  12   8     1807.98     1861.52    191.35 o 
   2  13   8     1019.72      661.14    129.43 o 
  -3  -9   9     1944.53     1997.75    186.41 o 
  -2  -9   9     2769.29     2545.14    222.00 o 
  -1  -9   9     2968.11     2755.15    237.71 o 
   0  -9   9     7321.75     6727.11    527.21 o 
   1  -9   9     5144.39     4896.26    395.90 o 
   2  -9   9     3642.69     3461.42    293.96 o 
   3  -9   9     1954.07     1907.03    188.06 o 
  -4  -8   9     3295.03     3027.26    258.39 o 
  -3  -8   9      507.31      543.92     78.29 o 
  -2  -8   9       74.41       45.31     40.37 o 
  -1  -8   9      102.29       84.86     46.14 o 
   0  -8   9       77.56      130.18     48.61 o 
   1  -8   9     3465.12     3568.00    293.96 o 
   2  -8   9     3593.22     3756.48    311.32 o 
   3  -8   9     3398.41     3269.47    341.40 o 
   4  -8   9     4275.01     3993.15    335.38 o 
   5  -8   9     4412.48     4205.49    356.03 o 
  -5  -7   9     2896.63     3017.46    259.98 o 
  -4  -7   9     3495.05     3793.31    311.29 o 
  -3  -7   9     3167.57     3075.31    256.76 o 
  -2  -7   9     5409.81     5119.19    402.69 o 
  -1  -7   9     3251.58     3183.56    193.07 o 
   0  -7   9     3235.46     3117.97    190.98 o 
   1  -7   9     2592.56     2469.36    157.92 o 
   2  -7   9     1458.59     1421.10    106.30 o 
   3  -7   9      226.20      140.80     44.08 o 
   4  -7   9       22.42       35.73     43.67 o 
   5  -7   9      801.64      864.18    204.83 o 
   6  -7   9     2567.15     2472.97    277.25 o 
  -6  -6   9      479.89      534.48     61.19 o 
  -5  -6   9       20.84       56.85     46.96 o 
  -4  -6   9      363.10      391.43     64.28 o 
  -3  -6   9      493.92      478.72     54.83 o 
  -2  -6   9     1212.23     1207.20     89.33 o 
  -1  -6   9     4510.40     4920.25    278.67 o 
   0  -6   9     6157.80     5612.57    548.26 o 
   1  -6   9     4779.66     4678.00    265.87 o 
   2  -6   9     8038.41     7695.29    424.59 o 
   3  -6   9    10739.88    10478.18    566.45 o 
   4  -6   9     3452.01     3305.83    439.33 o 
   5  -6   9     2203.69     2127.93    149.84 o 
   6  -6   9      135.18       59.32    107.93 o 
   7  -6   9      593.39      648.61    164.01 o 
  -7  -5   9     3526.04     4218.09    350.06 o 
  -6  -5   9     4450.08     4162.39    241.27 o 
  -5  -5   9     4070.21     3988.49    231.01 o 
  -4  -5   9     4458.14     3978.13    231.22 o 
  -3  -5   9     1269.89     1228.49    147.19 o 
  -2  -5   9     1282.26     1263.12     90.85 o 
  -1  -5   9       17.06       33.45     27.44 o 
   0  -5   9      189.01      203.12     35.77 o 
   1  -5   9      599.23      622.65     57.63 o 
   2  -5   9      193.20      273.70     40.55 o 
   3  -5   9     1334.70     1367.59    127.82 o 
   4  -5   9     4561.37     4622.27    267.90 o 
   5  -5   9     5233.94     4971.67    429.12 o 
   6  -5   9     4216.10     4215.81    382.50 o 
   7  -5   9     5326.02     5146.52    462.91 o 
  -7  -4   9       36.27       -9.89     48.61 o 
  -6  -4   9     1355.98     1545.27    153.37 o 
  -5  -4   9     3204.25     3565.07    209.82 o 
  -4  -4   9     4890.15     5070.53    285.55 o 
  -3  -4   9     5107.84     5212.61    561.12 o 
  -2  -4   9     6142.93     6406.07    438.31 o 
  -1  -4   9     7888.84     8073.51    436.69 o 
   0  -4   9     7737.46     8028.66    833.15 o 
   1  -4   9     7950.25     8269.88    446.95 o 
   2  -4   9     1367.75     1461.44     98.39 o 
   3  -4   9     1599.26     1583.14    115.90 o 
   4  -4   9       75.53       69.76     30.69 o 
   5  -4   9       41.69       20.60     63.44 o 
   6  -4   9      337.11      474.65    114.54 o 
   7  -4   9      492.21      485.41    126.91 o 
   8  -4   9      973.44      868.04    166.52 o 
  -7  -3   9     1100.77     1097.31    122.84 o 
  -6  -3   9     1798.55     1936.08    341.90 o 
  -5  -3   9      322.72      379.28     38.08 o 
  -4  -3   9       14.33       20.13     28.82 o 
  -3  -3   9      185.77      135.24     31.25 o 
  -2  -3   9     1357.21     1396.57    120.83 o 
  -1  -3   9     3312.80     3398.77    194.12 o 
   0  -3   9     5182.41     5490.96    302.14 o 
   1  -3   9     8993.56     9614.53    515.02 o 
   2  -3   9     6149.63     6256.33    342.45 o 
   3  -3   9     8473.11     9538.13    514.04 o 
   4  -3   9     3170.29     3563.03    207.42 o 
   5  -3   9     6459.05     6165.60    500.00 o 
   6  -3   9     2271.65     2370.75    236.00 o 
   7  -3   9      760.87      565.45    121.99 o 
   8  -3   9      186.50      184.57    106.29 o 
   9  -3   9       19.60      -89.80    108.75 o 
  -7  -2   9     4337.32     4205.59    248.50 o 
  -6  -2   9     4429.20     4548.13    369.77 o 
  -5  -2   9     4217.31     3998.72    230.07 o 
  -4  -2   9     5761.56     5969.38    346.12 o 
  -3  -2   9     6467.35     6682.32    364.76 o 
  -2  -2   9     6843.51     6546.08    641.31 o 
  -1  -2   9     3417.53     3550.63    352.83 o 
   0  -2   9      606.51      616.69     50.81 o 
   1  -2   9      142.21      130.13     25.08 o 
   2  -2   9     2030.11     2213.46    100.24 o 
   3  -2   9     2312.93     2693.79    178.72 o 
   4  -2   9     3047.94     3062.44    261.81 o 
   5  -2   9     1921.13     2235.97    212.87 o 
   6  -2   9     3565.48     3937.55    343.62 o 
   7  -2   9     5051.76     5380.31    458.00 o 
   8  -2   9     4571.08     3794.40    352.83 o 
   9  -2   9     3843.11     3294.15    336.93 o 
  -8  -1   9      382.99      351.61     57.27 o 
  -7  -1   9        1.79      -22.03     33.01 o 
  -6  -1   9     1016.94      960.33    128.20 o 
  -5  -1   9     1481.38     1494.95    126.60 o 
  -4  -1   9     3757.07     3348.87    460.63 o 
  -3  -1   9     7435.91     7656.74    336.87 o 
  -2  -1   9     7410.36     8099.64    435.55 o 
  -1  -1   9    13845.44    15135.99    796.40 o 
   0  -1   9     3080.75     3409.02    191.80 o 
   1  -1   9    15279.79    17612.61    719.88 o 
   2  -1   9     4133.28     4615.62    195.92 o 
   3  -1   9     5755.68     6654.45    359.41 o 
   4  -1   9      692.75      652.88     88.20 o 
   5  -1   9       25.72       51.08     51.08 o 
   6  -1   9       42.65       44.49     58.50 o 
   7  -1   9     1216.91      844.35    124.51 o 
   9  -1   9     2564.33     2026.65    237.65 o 
  -8   0   9     3676.52     3040.22    284.04 o 
  -7   0   9     2384.62     1973.69    201.33 o 
  -6   0   9     2601.39     2691.13    166.66 o 
  -5   0   9     2198.32     1834.44    119.44 o 
  -4   0   9     3051.34     2887.75    182.92 o 
  -3   0   9      755.55      898.52     66.55 o 
  -2   0   9       24.20       48.53     19.17 o 
  -1   0   9      580.42      614.25     38.93 o 
   0   0   9     3485.44     3500.44    194.18 o 
   1   0   9     5553.48     6047.62    253.31 o 
   2   0   9     7229.23     8103.01    335.62 o 
   3   0   9     5781.48     6562.33    506.00 o 
   4   0   9     4018.46     4201.35    338.13 o 
   5   0   9     6323.70     5840.58    462.91 o 
   6   0   9     6296.01     6539.00    520.70 o 
   7   0   9     5321.22     4632.06    391.17 o 
   8   0   9      769.62      522.60    111.28 o 
   9   0   9      235.63      159.85    105.47 o 
  -8   1   9      782.58      830.02    128.58 o 
  -7   1   9     2452.13     2085.16    208.76 o 
  -6   1   9     4596.49     4075.17    346.28 o 
  -5   1   9     6507.07     5483.84    438.71 o 
  -4   1   9     5742.28     5221.05    289.87 o 
  -3   1   9    12605.61    12609.60    546.41 o 
  -2   1   9     2506.09     2527.31    119.58 o 
  -1   1   9     8520.71     8813.49    331.67 o 
   0   1   9     2860.37     2885.64    132.69 o 
   1   1   9     3969.20     4050.66    375.04 o 
   2   1   9       98.85      129.14     22.86 o 
   3   1   9      560.17      603.65     44.95 o 
   4   1   9      960.06      858.36     94.00 o 
   5   1   9     4596.07     4698.11    375.45 o 
   6   1   9     5505.74     4587.80    373.97 o 
   7   1   9     5597.04     5352.04    437.59 o 
   8   1   9     5871.36     4729.68    405.31 o 
   9   1   9     2951.48     1934.78    220.39 o 
  10   1   9     3212.23     2605.99    287.26 o 
  -7   2   9      654.61      520.07    105.50 o 
  -6   2   9       32.04      103.81     65.09 o 
  -5   2   9      349.94      324.68     70.87 o 
  -4   2   9      469.10      559.27     71.70 o 
  -3   2   9     3801.73     3715.66    213.00 o 
  -2   2   9     4847.29     4831.82    268.81 o 
  -1   2   9    13448.63    13407.13    711.42 o 
   0   2   9     4276.79     4828.24    265.25 o 
   1   2   9     5633.45     5861.21    247.59 o 
   2   2   9     2225.91     2471.60    134.98 o 
   3   2   9     4053.23     4075.19    209.32 o 
   4   2   9     6469.90     6493.23    497.12 o 
   5   2   9     2958.72     2448.74    208.95 o 
   6   2   9      207.43      200.23     56.86 o 
   7   2   9      145.67      126.06     60.97 o 
   8   2   9      679.05      481.36     99.73 o 
   9   2   9     1748.96     1546.48    186.40 o 
  10   2   9     2411.12     1808.55    221.12 o 
  -7   3   9     4427.06     3963.08    352.77 o 
  -6   3   9     4426.65     4040.59    347.04 o 
  -5   3   9     5205.98     4086.58    342.34 o 
  -4   3   9      690.93      655.31     89.02 o 
  -3   3   9     1443.65     1513.65    102.60 o 
  -2   3   9       94.57      103.35     37.49 o 
  -1   3   9      416.94      421.54     41.91 o 
   0   3   9      544.40      622.44     51.28 o 
   1   3   9      626.23      658.80     39.60 o 
   2   3   9     1175.41     1296.25     64.99 o 
   3   3   9     6563.30     6679.92    337.90 o 
   4   3   9    10270.91     9937.09    495.23 o 
   5   3   9    13041.15    12238.17    916.80 o 
   6   3   9     6889.25     6386.75    495.30 o 
   7   3   9     3983.69     3255.44    277.62 o 
   8   3   9     2167.66     1791.25    183.99 o 
   9   3   9     2250.52     1821.72    199.66 o 
  10   3   9      397.78      388.13    114.54 o 
  -7   4   9     1098.01     1037.94    150.04 o 
  -6   4   9      463.35      417.00     91.48 o 
  -5   4   9     6514.26     5712.90    462.63 o 
  -4   4   9     5928.47     4901.96    397.19 o 
  -3   4   9    14567.43    13747.71    736.73 o 
  -2   4   9     4041.61     4017.36    229.07 o 
  -1   4   9     6201.29     5979.44    265.36 o 
   0   4   9     3398.29     3496.22    218.58 o 
   1   4   9      300.41      357.45     28.98 o 
   2   4   9      478.95      564.99     36.30 o 
   3   4   9        4.64        5.89     15.64 o 
   4   4   9      587.46      544.75     43.70 o 
   5   4   9     2143.96     1877.95    121.73 o 
   6   4   9     2411.36     2147.65    184.89 o 
   7   4   9     2251.60     2029.17    184.02 o 
   8   4   9     3364.23     2802.58    248.55 o 
   9   4   9     5305.87     4063.88    353.81 o 
  10   4   9     4707.81     4345.07    388.32 o 
  -7   5   9     1355.05     1127.14    156.66 o 
  -6   5   9      298.10      270.28     87.35 o 
  -5   5   9      209.64      196.93     69.21 o 
  -4   5   9      217.59      223.30     66.74 o 
  -3   5   9     1516.61     1205.87    128.67 o 
  -2   5   9     1483.93     1326.67     95.20 o 
  -1   5   9     2852.61     2925.07    139.10 o 
   0   5   9     4391.71     4456.03    317.00 o 
   1   5   9    12094.57    12207.01    648.36 o 
   2   5   9     6993.70     7315.46    308.80 o 
   3   5   9     5107.73     4969.80    213.79 o 
   4   5   9     4737.43     4767.52    246.56 o 
   5   5   9     3019.31     3153.89    168.33 o 
   6   5   9     1406.36     1482.87    134.43 o 
   7   5   9      518.68      580.21     76.65 o 
   8   5   9       84.68       83.21     56.03 o 
   9   5   9      490.77      344.48     84.88 o 
  10   5   9      576.66      374.16    103.84 o 
  -6   6   9     3169.46     2466.59    251.78 o 
  -5   6   9     6559.21     5977.35    492.32 o 
  -4   6   9     2237.97     2096.69    205.46 o 
  -3   6   9     2285.82     1986.35    188.98 o 
  -2   6   9      912.70      809.30    125.31 o 
  -1   6   9      439.30      418.01     36.62 o 
   0   6   9      233.69      261.90     27.34 o 
   1   6   9      107.97      123.10     26.33 o 
   2   6   9     4459.22     4814.17    206.16 o 
   3   6   9     9359.33     9623.83    399.16 o 
   4   6   9     7607.82     7809.41    328.67 o 
   5   6   9     8987.94     8502.83    428.75 o 
   6   6   9     5228.66     5026.65    260.36 o 
   7   6   9     6436.65     5969.48    308.68 o 
   8   6   9     2366.72     1920.94    176.58 o 
   9   6   9     2993.42     2629.74    237.72 o 
  -6   7   9      752.59      662.69    124.46 o 
  -5   7   9     2614.18     2630.04    259.13 o 
  -4   7   9      732.47      765.74    117.87 o 
  -3   7   9     3000.64     2789.71    251.81 o 
  -2   7   9     5582.14     5091.16    295.50 o 
  -1   7   9     8478.41     7821.81    391.44 o 
   0   7   9     6794.36     7124.99    330.02 o 
   1   7   9     2985.01     2997.72    238.66 o 
   2   7   9     4163.67     4419.64    192.09 o 
   3   7   9      379.61      387.34     30.20 o 
   4   7   9       61.72       44.94     17.18 o 
   5   7   9      318.73      331.30     31.64 o 
   6   7   9      197.35      212.80     29.24 o 
   7   7   9     1584.56     1604.01     99.12 o 
   8   7   9     2970.30     2687.07    154.41 o 
   9   7   9     4022.45     3528.26    294.85 o 
  -5   8   9      353.34      384.83    101.36 o 
  -4   8   9       28.24       18.95     70.85 o 
  -3   8   9      168.62       78.28     68.39 o 
  -2   8   9      691.67      535.39     67.92 o 
  -1   8   9     2160.36     2172.54    135.54 o 
   0   8   9     3440.64     3528.51    167.81 o 
   1   8   9     4305.18     4226.71    378.58 o 
   2   8   9     4251.78     4356.35    244.73 o 
   3   8   9    10116.49    10650.16    544.96 o 
   4   8   9     6714.95     6445.31    335.72 o 
   5   8   9     6705.23     6877.31    473.50 o 
   6   8   9     3872.81     3642.06    268.47 o 
   7   8   9     2970.03     2850.35    221.23 o 
   8   8   9     1552.00     1568.51    145.14 o 
   9   8   9      170.27      165.61     65.92 o 
  -4   9   9     2678.92     2531.83    252.52 o 
  -3   9   9     2852.33     2402.69    237.71 o 
  -2   9   9     2987.47     2185.13    214.63 o 
  -1   9   9     1156.74      987.14     98.94 o 
   0   9   9      623.22      598.78     56.44 o 
   1   9   9       40.76       80.48     22.36 o 
   2   9   9      401.06      483.74     87.35 o 
   3   9   9     1852.09     1834.68    179.01 o 
   4   9   9     1810.79     1932.87    120.48 o 
   5   9   9     4404.54     4604.72    248.48 o 
   6   9   9     4302.99     4142.60    300.74 o 
   7   9   9     5850.98     6163.16    436.62 o 
   8   9   9     2714.75     2489.73    206.31 o 
  -3  10   9     2435.61     2539.68    245.06 o 
  -2  10   9     5078.90     4109.04    812.91 o 
  -1  10   9     5132.65     4947.68    905.18 o 
   0  10   9     5713.81     6641.85    362.56 o 
   1  10   9     4187.77     4355.80    200.91 o 
   2  10   9     1976.18     2132.49    129.80 o 
   3  10   9     1393.87     1418.38    156.68 o 
   4  10   9     1153.87     1170.68     88.02 o 
   5  10   9      744.69      656.93     98.09 o 
   6  10   9      545.26      713.71     89.01 o 
   7  10   9      260.04      366.68     72.51 o 
  -2  11   9       57.96        9.06     62.20 o 
  -1  11   9     1305.26     1617.74    160.78 o 
   0  11   9     1228.93     1284.96    140.61 o 
   1  11   9     3464.08     3805.55    267.12 o 
   2  11   9     2259.20     2540.33    156.81 o 
   3  11   9     4805.96     5042.82    428.09 o 
   4  11   9     5315.19     5255.08    439.78 o 
   5  11   9     6136.29     6241.00    361.00 o 
   6  11   9     3333.24     3147.81    243.54 o 
   0  12   9      835.74      694.87    135.18 o 
   1  12   9      417.23      569.43    126.91 o 
   2  12   9       18.39      105.75     40.06 o 
   3  12   9      148.75      238.94     86.51 o 
   4  12   9      195.68      111.23     73.33 o 
   5  12   9     1390.92     1466.87    171.51 o 
   0  -9  10     1460.49     1573.31    160.79 o 
  -3  -8  10     3186.49     3187.10    270.75 o 
  -2  -8  10     4521.12     4667.03    376.73 o 
  -1  -8  10     2404.40     2481.90    217.83 o 
   0  -8  10     4259.11     3847.01    318.86 o 
   1  -8  10     5786.65     5437.42    432.45 o 
   2  -8  10     2608.76     2316.33    208.78 o 
   3  -8  10     1338.82     1176.61    132.75 o 
  -4  -7  10     1596.03     1617.17    159.16 o 
  -3  -7  10      658.62      515.95     76.65 o 
  -2  -7  10       64.93       51.91     39.55 o 
  -1  -7  10      224.74      190.71     44.51 o 
   0  -7  10      329.47      348.63     53.05 o 
   1  -7  10      445.43      484.14     60.19 o 
   2  -7  10     4098.76     3645.03    222.87 o 
   3  -7  10     5447.32     5248.38    307.80 o 
   4  -7  10     5954.14     5989.47    515.18 o 
   5  -7  10     4216.72     3963.87    384.08 o 
  -5  -6  10     5457.53     5903.35    331.42 o 
  -4  -6  10     5814.66     6441.61    504.41 o 
  -3  -6  10     3611.88     3364.86    202.64 o 
  -2  -6  10     3659.24     3832.05    279.15 o 
  -1  -6  10     3768.61     3778.52    222.30 o 
   0  -6  10     1095.60     1209.52    121.20 o 
   1  -6  10      264.40      278.70     46.54 o 
   2  -6  10      256.82      252.66     46.28 o 
   3  -6  10      205.41      173.95     44.28 o 
   4  -6  10      251.00      187.87     90.64 o 
   5  -6  10     2330.70     2527.20    264.02 o 
   6  -6  10      987.45      645.47    147.56 o 
  -6  -5  10      209.97      208.46     65.09 o 
  -5  -5  10       37.31      106.55     38.15 o 
  -4  -5  10      973.96     1055.19    117.06 o 
  -3  -5  10     1201.14     1213.62     91.57 o 
  -2  -5  10     1888.81     2113.58    136.20 o 
  -1  -5  10     4230.81     4369.25    249.61 o 
   0  -5  10     8445.03     8151.66    445.94 o 
   1  -5  10     7268.10     7123.71    393.95 o 
   2  -5  10     5543.14     5679.57    387.09 o 
   3  -5  10     3095.88     3095.13    188.96 o 
   4  -5  10     4209.18     4361.60    380.89 o 
   5  -5  10      199.66      210.94     98.05 o 
   6  -5  10      344.51      548.81    126.08 o 
   7  -5  10       27.35       -8.24     98.04 o 
  -6  -4  10     5590.18     6030.91    479.50 o 
  -5  -4  10     3312.35     3538.32    238.46 o 
  -4  -4  10     3151.53     3477.15    333.96 o 
  -3  -4  10     1668.46     1493.40    104.50 o 
  -2  -4  10      365.16      372.77     46.78 o 
  -1  -4  10        2.81       25.98     39.13 o 
   0  -4  10     1058.62     1054.08     79.55 o 
   1  -4  10     2246.58     2400.64    148.46 o 
   2  -4  10     2778.85     2844.08    175.02 o 
   3  -4  10     4248.60     4220.21    243.06 o 
   4  -4  10     4555.52     4473.92    379.37 o 
   5  -4  10     6771.87     7285.08    590.12 o 
   6  -4  10     5635.03     5442.64    466.37 o 
   7  -4  10     7145.34     7138.44    602.46 o 
  -7  -3  10      394.33      412.85     81.58 o 
  -6  -3  10     2093.37     2029.33    416.19 o 
  -5  -3  10     3410.64     3388.67    413.69 o 
  -4  -3  10     3117.89     3471.47    166.00 o 
  -3  -3  10     5596.00     5568.46    698.15 o 
  -2  -3  10     6803.07     6627.40    363.84 o 
  -1  -3  10     8373.47     8471.39    458.15 o 
   0  -3  10     8380.32     8829.71    524.09 o 
   1  -3  10     1299.23     1246.33    118.34 o 
   2  -3  10     3257.16     3338.74    194.43 o 
   3  -3  10      412.13      426.07     78.29 o 
   4  -3  10        3.84       87.33     59.32 o 
   5  -3  10     1269.80     1216.28    148.43 o 
   6  -3  10      590.68      748.36    123.63 o 
   7  -3  10      886.23      972.71    154.97 o 
   8  -3  10     3815.23     3929.13    374.91 o 
  -7  -2  10     1535.03     1572.03    121.63 o 
  -6  -2  10     1538.46     1585.88    169.47 o 
  -5  -2  10      411.83      365.05     49.09 o 
  -4  -2  10      186.13      236.42     31.89 o 
  -3  -2  10      664.34      628.51     45.67 o 
  -2  -2  10     3059.17     2925.79    172.11 o 
  -1  -2  10     3963.34     3781.67    476.04 o 
   0  -2  10     6968.74     7445.66    403.87 o 
   1  -2  10     7055.38     7804.25    421.47 o 
   2  -2  10     7494.31     7597.91    590.13 o 
   3  -2  10     7032.84     7408.55    577.41 o 
   4  -2  10     7450.41     7204.85    566.71 o 
   5  -2  10     9600.94    10910.29    842.89 o 
   6  -2  10     4624.94     4819.36    409.12 o 
   7  -2  10     1294.84     1375.37    176.46 o 
   8  -2  10        5.81      -92.27     92.27 o 
  -7  -1  10     2642.23     2082.80    214.55 o 
  -6  -1  10     3263.49     3284.23    290.61 o 
  -5  -1  10     4411.34     4635.95    266.04 o 
  -4  -1  10     4507.53     4536.36    407.89 o 
  -3  -1  10     4498.79     4704.80    214.73 o 
  -2  -1  10     6363.60     5996.60    351.90 o 
  -1  -1  10      671.77      685.96     95.62 o 
   0  -1  10      823.40      913.59     78.32 o 
   1  -1  10     1638.31     1857.06    169.12 o 
   2  -1  10     2321.97     2527.34    138.02 o 
   3  -1  10     6027.13     6373.22    324.35 o 
   4  -1  10     3812.73     3745.71    310.70 o 
   5  -1  10     2802.62     2899.47    254.28 o 
   6  -1  10     6001.89     7018.65    562.62 o 
   7  -1  10     6067.88     6368.06    524.47 o 
   8  -1  10     3137.68     2755.57    277.37 o 
   9  -1  10     3133.16     2775.93    295.50 o 
  -7   0  10      137.32      132.65     76.63 o 
  -6   0  10     1235.59      932.53    119.56 o 
  -5   0  10     2870.48     2594.49    234.44 o 
  -4   0  10     4463.62     4248.34    349.62 o 
  -3   0  10     6891.46     6534.44    510.99 o 
  -2   0  10     9548.03     8576.19    658.30 o 
  -1   0  10     4636.09     4756.25    377.13 o 
   0   0  10     5880.02     6312.49    489.33 o 
   1   0  10     2154.61     2065.55    115.19 o 
   2   0  10     8428.02     9716.01    485.32 o 
   3   0  10     7679.59     8139.91    408.21 o 
   4   0  10     3769.35     3687.98    304.10 o 
   5   0  10      452.41      572.78     87.36 o 
   6   0  10      509.47      628.01     97.25 o 
   7   0  10     1965.85     1819.06    194.69 o 
   8   0  10     3098.13     2640.01    264.17 o 
   9   0  10     1625.29     1386.29    188.03 o 
  -7   1  10     2214.43     2241.48    224.40 o 
  -6   1  10      842.03      825.13    117.88 o 
  -5   1  10      592.50      534.90     92.31 o 
  -4   1  10     1032.11     1035.54    120.37 o 
  -3   1  10       30.99       58.50     46.96 o 
  -2   1  10      559.76      548.86     61.41 o 
  -1   1  10     2747.84     2633.58    155.85 o 
   0   1  10     2326.42     2237.66    134.22 o 
   1   1  10     6953.19     7531.14    524.64 o 
   2   1  10     8700.83     9735.60    483.82 o 
   3   1  10    10668.56    10541.66    563.17 o 
   4   1  10     8771.55     8256.50    632.24 o 
   5   1  10     7875.71     7495.56    580.22 o 
   6   1  10     2746.67     2427.03    221.24 o 
   7   1  10     1724.53     1722.28    180.64 o 
   8   1  10      702.32      751.70    121.16 o 
   9   1  10       75.38      -69.21     84.04 o 
  -7   2  10     3681.42     3512.61    318.73 o 
  -6   2  10     6354.11     4691.29    394.59 o 
  -5   2  10     6661.11     6356.02    509.81 o 
  -4   2  10     9841.72     9338.36    719.36 o 
  -3   2  10     4631.18     4593.29    266.22 o 
  -2   2  10     5716.44     5752.05    318.07 o 
  -1   2  10      120.64      136.81     29.80 o 
   0   2  10     1183.46     1183.52     81.33 o 
   1   2  10     2554.74     2687.51    121.38 o 
   2   2  10      294.73      312.63     33.85 o 
   3   2  10      352.80      528.69    113.31 o 
   4   2  10     2590.11     2637.54    144.58 o 
   5   2  10     2444.24     2648.79    224.52 o 
   6   2  10     3839.32     3736.06    309.82 o 
   7   2  10     4434.39     4374.20    363.62 o 
   8   2  10     4169.15     3714.28    325.50 o 
   9   2  10     4473.91     3607.88    332.12 o 
  -7   3  10       69.20       45.31     75.80 o 
  -6   3  10       12.27       36.25     64.26 o 
  -5   3  10     1076.32      819.51    114.60 o 
  -4   3  10     3009.76     2709.56    170.18 o 
  -3   3  10     4826.12     4506.41    261.28 o 
  -2   3  10     6708.99     5973.58    330.58 o 
  -1   3  10    10388.30     9579.69    543.81 o 
   0   3  10    10952.48    10841.21    579.98 o 
   1   3  10     5677.37     5913.34    323.12 o 
   2   3  10     5216.26     5586.12    239.12 o 
   3   3  10     5067.38     5432.95    315.64 o 
   4   3  10     1941.14     2009.92    114.41 o 
   5   3  10      782.96      833.74     87.79 o 
   6   3  10       63.98       58.50     46.96 o 
   7   3  10       12.39      -19.77     46.96 o 
   8   3  10      389.53      364.24     83.23 o 
   9   3  10     1712.14     1385.57    168.25 o 
  -6   4  10     4648.30     4131.37    360.26 o 
  -5   4  10     2269.66     2151.04    211.23 o 
  -4   4  10     1171.31     1082.78     90.63 o 
  -3   4  10       28.56       27.18     30.81 o 
  -2   4  10      403.91      408.61     48.37 o 
  -1   4  10     1656.33     1545.41    102.65 o 
   0   4  10      238.47      227.27     27.24 o 
   1   4  10     6797.06     7249.59    393.06 o 
   2   4  10     7451.27     7404.19    313.09 o 
   3   4  10     8512.57     8832.91    443.12 o 
   4   4  10     7183.37     7027.71    357.01 o 
   5   4  10     7889.93     7792.09    390.04 o 
   6   4  10     2790.59     2875.35    239.41 o 
   7   4  10      973.60      963.74    109.65 o 
   8   4  10     2017.06     1816.54    176.54 o 
   9   4  10      930.21      810.32    122.00 o 
  -6   5  10     2334.19     2042.00    214.51 o 
  -5   5  10     2553.88     2302.39    226.94 o 
  -4   5  10     8135.14     7380.79    417.88 o 
  -3   5  10     8119.90     7613.74    423.60 o 
  -2   5  10    10513.76     9936.79    540.10 o 
  -1   5  10     5635.53     5548.17    309.45 o 
   0   5  10     5235.14     5379.64    241.61 o 
   1   5  10     2279.22     2299.54    137.92 o 
   2   5  10      241.71      230.60     25.78 o 
   3   5  10      176.05      168.92     23.43 o 
   4   5  10      574.49      647.05     50.69 o 
   5   5  10      382.16      482.23     67.16 o 
   6   5  10     2202.44     2121.05    122.45 o 
   7   5  10     3283.95     3096.42    256.80 o 
   8   5  10     4139.98     3712.40    308.13 o 
   9   5  10     5207.38     4941.75    406.65 o 
  -6   6  10       17.60       56.02     79.09 o 
  -5   6  10      434.33      329.63     89.83 o 
  -4   6  10      479.82      454.91     90.65 o 
  -3   6  10      393.28      403.41     58.05 o 
  -2   6  10      934.40     1007.26     83.98 o 
  -1   6  10     3231.36     3222.02    192.85 o 
   0   6  10     3214.08     3225.20    156.31 o 
   1   6  10     7780.13     7149.42    396.20 o 
   2   6  10     8454.48     8501.01    358.70 o 
   3   6  10     8877.23     9127.76    384.25 o 
   4   6  10     4823.54     5240.43    269.62 o 
   5   6  10     1394.46     1433.47     87.18 o 
   6   6  10     1346.95     1233.31    135.65 o 
   7   6  10        4.25       18.65     29.25 o 
   8   6  10      456.48      421.11     71.70 o 
   9   6  10     2036.89     1777.63    174.88 o 
  -5   7  10     4089.06     3103.07    295.69 o 
  -4   7  10     4493.42     4055.24    352.81 o 
  -3   7  10     2726.67     2269.74    204.69 o 
  -2   7  10     1483.69     1353.16    105.83 o 
  -1   7  10      500.11      471.70     56.54 o 
   0   7  10      405.23      407.03     37.08 o 
   1   7  10     1554.13     1604.11    175.27 o 
   2   7  10     2543.02     2690.10    157.54 o 
   3   7  10     2621.37     2823.53    164.74 o 
   4   7  10     3458.46     3519.37    187.66 o 
   5   7  10     4618.03     4396.47    313.27 o 
   6   7  10     4974.96     4616.92    331.49 o 
   7   7  10     4784.09     3347.95    252.07 o 
   8   7  10     3899.22     4010.48    298.14 o 
   9   7  10     2453.24     2523.91    207.92 o 
  -4   8  10     2710.58     2422.95    243.45 o 
  -3   8  10     3874.52     2967.63    253.56 o 
  -2   8  10     4521.62     4049.78    347.49 o 
  -1   8  10     5661.58     5147.64    298.96 o 
   0   8  10     2310.89     2540.08    127.09 o 
   1   8  10     2011.97     2237.76    111.91 o 
   2   8  10      759.84      848.34     68.48 o 
   3   8  10      391.52      416.52     48.50 o 
   4   8  10      175.19      170.40     37.17 o 
   5   8  10       38.80       53.55     40.37 o 
   6   8  10      923.07     1160.70    114.59 o 
   7   8  10     3758.53     3717.12    279.13 o 
   8   8  10     4808.32     4775.19    351.18 o 
  -4   9  10      108.64      125.23     81.57 o 
  -3   9  10      148.55      121.50     55.92 o 
  -2   9  10      870.41      758.12    179.29 o 
  -1   9  10     3911.67     3406.57    215.37 o 
   0   9  10     3485.62     3404.29    166.88 o 
   1   9  10     2292.16     2420.38    191.14 o 
   2   9  10     3231.27     3210.30    286.52 o 
   3   9  10     5237.82     5489.24    450.62 o 
   4   9  10     6014.84     6087.57    322.47 o 
   5   9  10     2183.77     2364.63    143.41 o 
   6   9  10     1312.34     1465.23    133.58 o 
   7   9  10     1159.00     1281.20    127.79 o 
  -3  10  10     3176.29     1631.07    203.88 o 
  -2  10  10     1030.81      974.05    215.99 o 
  -1  10  10      678.10      645.11     79.68 o 
   0  10  10        6.19       35.87     29.99 o 
   1  10  10      179.16      238.68     41.50 o 
   2  10  10      294.19      355.89     40.39 o 
   3  10  10     1568.83     1577.66    173.19 o 
   4  10  10     3049.60     3039.23    177.11 o 
   5  10  10     6567.85     6980.36    368.91 o 
   6  10  10     4469.43     4169.57    308.15 o 
   7  10  10     2966.53     3020.73    237.70 o 
  -1  11  10     2538.22     2603.13    639.48 o 
   0  11  10     2293.17     2224.64    151.64 o 
   1  11  10     2775.07     2998.27    241.40 o 
   2  11  10     2414.34     2832.87    173.86 o 
   3  11  10      684.19      725.31    122.81 o 
   4  11  10       78.55       96.40     69.21 o 
   5  11  10      269.46      397.09    105.06 o 
   2  12  10     4170.67     4224.00    251.28 o 
   3  12  10     6604.47     7073.74    592.24 o 
   0  -8  11      655.71      525.83     82.42 o 
   1  -8  11      117.07       88.98     56.85 o 
  -3  -7  11     3885.81     3983.65    329.49 o 
  -2  -7  11     4630.62     4883.74    394.93 o 
  -1  -7  11     4407.16     4330.55    351.10 o 
   0  -7  11     4762.77     4652.13    361.10 o 
   1  -7  11     2480.68     2579.05    170.19 o 
   2  -7  11     2490.60     2497.98    167.53 o 
   3  -7  11      778.89     1029.49    160.73 o 
  -4  -6  11      421.20      414.51     75.81 o 
  -3  -6  11       78.04      126.88     51.08 o 
  -2  -6  11      230.58      220.85     45.90 o 
  -1  -6  11      322.57      401.71     54.17 o 
   0  -6  11     1760.22     1870.57    160.42 o 
   1  -6  11     2488.05     2613.11    457.98 o 
   2  -6  11     4609.38     4982.57    290.53 o 
   3  -6  11     3609.93     3851.34    347.64 o 
   4  -6  11     4169.38     3935.93    358.49 o 
   5  -6  11     2829.55     3136.07    310.31 o 
  -5  -5  11     5032.94     5570.31    315.23 o 
  -4  -5  11     5333.52     5455.37    313.21 o 
  -3  -5  11     4613.62     4609.68    267.96 o 
  -2  -5  11     5800.90     5386.28    499.93 o 
  -1  -5  11     1706.51     1647.49    115.19 o 
   0  -5  11     1559.30     1414.18    104.47 o 
   1  -5  11      151.44      144.96     41.05 o 
   2  -5  11      281.96      228.25     81.58 o 
   3  -5  11       19.32      -23.89     67.56 o 
   4  -5  11     2766.48     2787.99    268.23 o 
   5  -5  11      341.06      506.78    121.96 o 
   6  -5  11     3585.74     3862.45    364.94 o 
  -5  -4  11      154.35      132.28     54.27 o 
  -4  -4  11     1558.78     1569.52    122.42 o 
  -3  -4  11     1314.10     1439.59    218.51 o 
  -2  -4  11     2682.79     2639.72    164.59 o 
  -1  -4  11     4366.56     4586.55    262.82 o 
   0  -4  11     8126.82     7547.37    452.40 o 
   1  -4  11     5764.78     5968.13    334.67 o 
   2  -4  11     3337.49     3727.59    323.71 o 
   3  -4  11     3766.60     3815.27    330.40 o 
   4  -4  11     2083.27     2450.28    237.60 o 
   5  -4  11      677.46      783.01    127.75 o 
   6  -4  11        9.27      -69.20     71.68 o 
   7  -4  11      229.91      215.88    111.24 o 
  -5  -3  11     3686.26     3654.63    328.66 o 
  -4  -3  11     3358.01     3447.26    167.07 o 
  -3  -3  11     1151.00     1262.41     94.25 o 
  -2  -3  11      300.28      301.67     44.55 o 
  -1  -3  11        4.93       11.63     27.13 o 
   0  -3  11     2731.89     2687.71    162.92 o 
   1  -3  11     2105.42     1881.29    185.65 o 
   2  -3  11     5602.04     6463.78    517.00 o 
   3  -3  11     1210.13     1365.49    151.72 o 
   4  -3  11     4556.73     4569.52    384.31 o 
   5  -3  11     5913.31     5837.05    482.22 o 
   6  -3  11     5748.47     6154.77    512.69 o 
   7  -3  11     4800.37     5271.90    460.26 o 
  -6  -2  11     2705.36     2595.33    248.39 o 
  -5  -2  11     2862.24     2840.09    256.69 o 
  -4  -2  11     4095.52     3664.64    314.75 o 
  -3  -2  11     2960.22     2881.18    253.44 o 
  -2  -2  11     7021.78     6782.28    534.07 o 
  -1  -2  11     3954.68     3616.56    304.89 o 
   0  -2  11     1736.03     1836.30    174.06 o 
   1  -2  11     2439.18     2444.76    219.55 o 
   2  -2  11      711.25      795.45    105.51 o 
   3  -2  11      710.46      749.28    103.04 o 
   4  -2  11      897.89     1082.42    126.13 o 
   5  -2  11     2167.08     2235.17    219.47 o 
   6  -2  11     4741.86     4949.61    418.18 o 
   7  -2  11     3567.19     3847.89    352.59 o 
   8  -2  11     2756.96     2901.55    294.61 o 
  -6  -1  11      559.89      645.30    105.49 o 
  -5  -1  11      209.42      217.53     73.33 o 
  -4  -1  11      417.68      339.53     76.64 o 
  -3  -1  11      586.30      481.33     81.60 o 
  -2  -1  11     2187.40     1762.58    169.99 o 
  -1  -1  11     3165.80     3275.23    278.30 o 
   0  -1  11     6230.75     6501.56    509.10 o 
   1  -1  11     4143.32     4259.78    347.13 o 
   2  -1  11     6297.30     6647.60    522.37 o 
   3  -1  11     8880.31     9597.51    738.14 o 
   4  -1  11     6314.70     5955.93    474.26 o 
   5  -1  11     2385.88     2760.46    247.57 o 
   6  -1  11      968.32     1192.08    147.57 o 
   7  -1  11       15.29        9.89     71.68 o 
   8  -1  11        0.61       51.90     94.74 o 
  -6   0  11     4265.45     3626.33    318.85 o 
  -5   0  11     3662.04     3559.30    310.51 o 
  -4   0  11     5480.27     5364.36    436.62 o 
  -3   0  11     1632.84     1743.67    169.09 o 
  -2   0  11      112.17      133.48     54.38 o 
  -1   0  11      240.33      256.27     60.98 o 
   0   0  11      110.67      105.46     50.26 o 
   1   0  11       84.27       91.45     48.61 o 
   2   0  11     3768.96     4352.31    227.79 o 
   3   0  11     5055.94     5253.71    272.59 o 
   4   0  11     5669.52     6167.39    317.32 o 
   5   0  11     5670.92     5360.40    432.64 o 
   6   0  11     5690.52     5794.60    470.61 o 
   7   0  11     6968.99     6546.60    534.65 o 
   8   0  11     3620.11     3618.36    336.90 o 
  -6   1  11     2579.71     2548.16    246.73 o 
  -5   1  11     2725.73     2546.12    238.52 o 
  -4   1  11     4914.69     4691.12    385.21 o 
  -3   1  11     5306.77     5226.57    421.76 o 
  -2   1  11     7364.88     7718.01    421.74 o 
  -1   1  11     2160.45     2135.66    132.95 o 
   0   1  11     1634.06     1684.49    156.73 o 
   1   1  11     5427.37     5928.44    464.18 o 
   2   1  11     4352.53     4931.63    255.41 o 
   3   1  11     1396.86     1588.96     97.03 o 
   4   1  11       29.33       13.14     43.25 o 
   5   1  11      111.77      176.32     60.15 o 
   6   1  11      516.94      594.22     93.95 o 
   7   1  11     2161.09     2136.86    212.86 o 
   8   1  11     3813.92     3600.71    327.86 o 
   9   1  11     4052.46     3609.92    346.87 o 
  -6   2  11     1452.96     1458.72    170.69 o 
  -5   2  11      249.26      248.85     74.16 o 
  -4   2  11       61.66       27.19     51.91 o 
  -3   2  11      223.18      208.26     39.89 o 
  -2   2  11      264.89      263.22     41.17 o 
  -1   2  11     4994.49     5227.46    292.10 o 
   0   2  11     9111.56     9052.89    486.99 o 
   1   2  11    11505.56    11509.00    867.15 o 
   2   2  11    11878.11    12524.01    623.15 o 
   3   2  11     9261.88    10708.38    535.20 o 
   4   2  11     5865.45     6009.56    634.30 o 
   5   2  11     1681.94     1661.80    101.98 o 
   6   2  11     2052.78     2234.22    206.26 o 
   7   2  11     1414.07     1274.06    146.79 o 
   8   2  11     1447.76     1231.16    154.20 o 
   9   2  11      492.46      378.26    110.43 o 
  -6   3  11     5171.32     4785.30    409.93 o 
  -5   3  11     4168.99     3653.71    321.34 o 
  -4   3  11     5279.96     4734.23    389.42 o 
  -3   3  11     3133.94     3042.66    185.66 o 
  -2   3  11     1561.98     1586.54    110.11 o 
  -1   3  11     2613.13     2704.96    162.56 o 
   0   3  11       63.02       80.78     38.31 o 
   1   3  11       83.17      127.93     31.16 o 
   2   3  11     1020.03     1184.11     76.42 o 
   3   3  11     1703.81     1828.88    107.47 o 
   4   3  11     2255.53     2363.61    133.57 o 
   5   3  11     4836.37     4483.90    235.52 o 
   6   3  11     4381.61     4271.60    346.26 o 
   7   3  11     6508.25     5486.79    441.03 o 
   8   3  11     4578.51     4382.51    370.99 o 
   9   3  11     4990.70     4254.94    370.21 o 
  -6   4  11      881.82      960.31    140.13 o 
  -5   4  11      552.91      666.73    109.61 o 
  -4   4  11      974.49      991.48    140.56 o 
  -3   4  11     3604.09     3687.63    220.74 o 
  -2   4  11     4602.89     4199.13    243.38 o 
  -1   4  11     7187.56     7270.94    399.41 o 
   0   4  11    12047.52    12021.89    644.03 o 
   1   4  11    10497.20    11077.50    593.71 o 
   2   4  11     8628.22     8676.60    365.91 o 
   3   4  11     1763.02     1856.62    109.72 o 
   4   4  11     1258.98     1393.89    108.44 o 
   5   4  11      226.63      253.98     47.38 o 
   6   4  11       21.24       31.98     36.66 o 
   7   4  11      288.05      240.61     64.27 o 
   8   4  11     2009.95     1844.50    185.60 o 
   9   4  11     1992.17     1968.10    204.56 o 
  -5   5  11     1092.20      927.69     94.43 o 
  -4   5  11      363.61      383.47     59.12 o 
  -3   5  11      115.20      109.25     43.59 o 
  -2   5  11       60.35       73.76     34.57 o 
  -1   5  11      700.86      729.57     65.79 o 
   0   5  11     2654.80     2724.94    164.53 o 
   1   5  11     6087.88     6693.07    367.14 o 
   2   5  11     5889.89     6141.50    263.17 o 
   3   5  11     5184.10     5551.37    238.01 o 
   4   5  11     5771.08     6149.13    342.94 o 
   5   5  11     7166.12     7054.42    360.74 o 
   6   5  11     5741.13     5949.17    307.93 o 
   7   5  11     2846.72     2746.25    155.87 o 
   8   5  11     1715.49     1618.98    161.65 o 
   9   5  11      340.77      236.50     79.11 o 
  -5   6  11     3691.53     2746.27    234.09 o 
  -4   6  11     5158.12     4539.58    277.23 o 
  -3   6  11     6372.38     6132.64    417.81 o 
  -2   6  11     4359.59     4042.30    239.98 o 
  -1   6  11     2972.37     2612.61    189.06 o 
   0   6  11     2112.69     2118.49    134.27 o 
   1   6  11      103.15      141.80     33.15 o 
   2   6  11        3.54       25.98     25.22 o 
   3   6  11       15.34       19.79     20.92 o 
   4   6  11       53.82       69.51     25.55 o 
   5   6  11     1180.56     1330.67     85.34 o 
   6   6  11     4584.64     4075.00    446.67 o 
   7   6  11     4870.73     4698.99    250.04 o 
   8   6  11     3929.30     3757.84    206.83 o 
  -4   7  11      733.64      672.40     85.54 o 
  -3   7  11     2410.60     2146.84    218.25 o 
  -2   7  11     5062.06     4751.19    280.66 o 
  -1   7  11     4451.41     4064.99    478.06 o 
   0   7  11     5560.94     5677.87    320.26 o 
   1   7  11     4287.06     4780.93    292.45 o 
   2   7  11     7023.28     6960.59    381.74 o 
   3   7  11     5316.80     5603.60    242.08 o 
   4   7  11     3327.61     3451.81    190.53 o 
   5   7  11     1395.00     1394.46    124.52 o 
   6   7  11      151.56      124.41     47.79 o 
   7   7  11      103.17      147.48     56.03 o 
   8   7  11      290.32      286.75     68.39 o 
  -4   8  11     2364.43     2074.09    321.35 o 
  -3   8  11      986.17      797.73     90.72 o 
  -2   8  11      291.13      312.62     58.52 o 
  -1   8  11      523.35      482.06     63.31 o 
   0   8  11      954.87      953.87    101.40 o 
   1   8  11     1247.68     1316.50     80.34 o 
   2   8  11     1272.30     1332.01     94.14 o 
   3   8  11     3343.09     3722.38    258.87 o 
   4   8  11     6276.88     6633.61    346.91 o 
   5   8  11     3372.58     3846.90    282.39 o 
   6   8  11     4010.94     4326.48    315.52 o 
   7   8  11     2396.21     2352.32    193.07 o 
  -3   9  11     4259.08     3461.04    553.82 o 
  -2   9  11     3548.42     3022.51    264.63 o 
  -1   9  11     2368.12     2071.08    150.01 o 
   0   9  11     3083.77     2732.04    178.39 o 
   1   9  11     2379.68     2598.20    159.33 o 
   2   9  11     1005.05      856.56    117.89 o 
   3   9  11      339.74      210.13     68.40 o 
   4   9  11       58.85       79.19     35.63 o 
   5   9  11     1208.53     1174.08    117.90 o 
   6   9  11     1112.19     1126.99    116.24 o 
   7   9  11     3742.62     4072.50    304.69 o 
  -1  10  11     2357.50     2295.76    165.49 o 
   0  10  11     3867.62     3627.48    227.19 o 
   1  10  11     3694.90     4136.76    244.53 o 
   2  10  11     6630.86     7369.04    445.11 o 
   3  10  11     2802.22     2558.50    246.77 o 
   4  10  11     3133.25     3259.00    293.87 o 
   5  10  11      961.37      973.90     83.29 o 
   6  10  11      928.45     1295.83    132.72 o 
   0  11  11        0.52       24.72     74.15 o 
   1  11  11      146.53      193.20     46.35 o 
   2  11  11      596.59      655.02     70.47 o 
   3  11  11     2171.39     2549.93    258.21 o 
   4  11  11     3472.79     3869.56    348.40 o 
  -2  -6  12     4378.40     4403.22    266.40 o 
  -1  -6  12     4595.43     4863.24    602.71 o 
   0  -6  12     4403.34     4209.06    368.45 o 
   1  -6  12     3471.18     3142.38    299.71 o 
   2  -6  12     2191.35     2361.08    244.19 o 
   3  -6  12      711.74      688.22    136.82 o 
  -3  -5  12        1.36      -50.26     61.79 o 
  -2  -5  12      514.61      487.06     98.89 o 
  -1  -5  12     1237.21     1158.43    142.64 o 
   0  -5  12     3873.81     3918.12    341.10 o 
   1  -5  12     4043.29     3902.04    342.79 o 
   2  -5  12     2951.49     3365.22    307.88 o 
   3  -5  12     3412.35     3357.03    311.26 o 
   4  -5  12     3281.72     3533.29    328.56 o 
   5  -5  12     3992.36     4275.43    387.32 o 
  -4  -4  12     4372.09     4026.23    351.08 o 
  -3  -4  12     3852.79     3842.71    336.12 o 
  -2  -4  12     2493.06     2330.32    226.10 o 
  -1  -4  12     1954.79     2092.81    206.23 o 
   0  -4  12      686.76      810.22    116.22 o 
   1  -4  12      465.55      504.36     98.07 o 
   2  -4  12       16.89      115.34     69.20 o 
   3  -4  12      148.20       32.13     68.39 o 
   4  -4  12     1822.52     1906.98    206.20 o 
   5  -4  12     3076.59     3016.98    288.90 o 
   6  -4  12     3025.51     3252.77    319.42 o 
  -4  -3  12      759.59      628.08    104.68 o 
  -3  -3  12     1950.28     1844.46    188.90 o 
  -2  -3  12     4597.11     4614.40    385.08 o 
  -1  -3  12     5787.58     5414.85    440.83 o 
   0  -3  12     5888.87     5756.28    466.52 o 
   1  -3  12     5063.64     4825.55    399.30 o 
   2  -3  12     4784.75     4738.59    395.92 o 
   3  -3  12     2426.96     2734.72    253.34 o 
   4  -3  12     1766.14     1916.05    201.26 o 
   5  -3  12       28.51      -32.13     70.03 o 
   6  -3  12      182.10      119.47     93.11 o 
  -5  -2  12     2925.77     2884.54    268.23 o 
  -4  -2  12      248.99      228.24     74.16 o 
  -3  -2  12       20.30       24.72     63.44 o 
  -2  -2  12       52.44       63.44     57.67 o 
  -1  -2  12       26.90       10.71     53.55 o 
   0  -2  12      644.55      718.73     99.73 o 
   1  -2  12     1219.91     1237.67    138.53 o 
   2  -2  12     2817.55     3054.29    271.58 o 
   3  -2  12     3344.60     3712.63    321.22 o 
   4  -2  12     6017.09     6589.52    530.24 o 
   5  -2  12     5309.29     6197.98    507.61 o 
   6  -2  12     4136.90     4317.61    377.49 o 
   7  -2  12     1112.53     1122.86    163.23 o 
  -5  -1  12     3991.38     3783.40    332.01 o 
  -4  -1  12     6420.75     5251.39    432.65 o 
  -3  -1  12     3582.89     3050.59    269.22 o 
  -2  -1  12     1714.91     1676.87    169.09 o 
  -1  -1  12     3682.39     3597.20    304.79 o 
   0  -1  12     3189.39     3146.06    272.49 o 
   1  -1  12     1541.17     1729.55    173.20 o 
   2  -1  12      260.42      246.38     70.86 o 
   3  -1  12        5.02       48.61     56.85 o 
   4  -1  12      926.68      917.54    115.41 o 
   5  -1  12      959.84     1158.26    139.32 o 
   6  -1  12     3562.05     3765.45    331.13 o 
   7  -1  12     3228.84     3343.34    312.04 o 
  -5   0  12       35.24       35.43     66.73 o 
  -4   0  12      252.27      337.84     81.58 o 
  -3   0  12     1798.20     1783.33    177.34 o 
  -2   0  12     3951.76     3892.67    326.32 o 
  -1   0  12     3771.37     3793.33    318.86 o 
   0   0  12     8177.46     9354.00    720.18 o 
   1   0  12     4630.28     5049.16    406.71 o 
   2   0  12     6986.07     7551.82    589.57 o 
   3   0  12     2494.47     2977.81    258.33 o 
   4   0  12     1679.08     1840.25    113.16 o 
   5   0  12      781.70      814.40    107.98 o 
   6   0  12      122.22       94.75     68.39 o 
   7   0  12      646.94      662.65    119.51 o 
   8   0  12      365.13      272.76    107.13 o 
  -5   1  12     3748.83     3635.08    318.75 o 
  -4   1  12     1558.02     1489.39    159.17 o 
  -3   1  12     3470.29     3577.30    306.37 o 
  -2   1  12      427.10      435.95     79.11 o 
  -1   1  12       14.35        2.47     45.31 o 
   0   1  12      756.64      754.25     98.09 o 
   1   1  12      909.03      880.47    103.05 o 
   2   1  12     2701.81     2898.63    191.52 o 
   3   1  12     3450.91     4015.69    231.26 o 
   4   1  12     4424.78     4983.58    330.58 o 
   5   1  12     3399.33     3610.89    197.61 o 
   6   1  12     4983.38     5222.36    427.34 o 
   7   1  12     4449.04     4653.97    393.27 o 
   8   1  12     4594.52     4467.13    390.78 o 
  -5   2  12     2133.04     1938.63    202.94 o 
  -4   2  12     2350.77     2231.92    216.18 o 
  -3   2  12     2062.25     1932.15    187.28 o 
  -2   2  12     7159.36     7737.11    425.62 o 
  -1   2  12     5599.00     6080.38    338.65 o 
   0   2  12     6803.01     6976.48    384.06 o 
   1   2  12     4054.68     3764.75    309.05 o 
   2   2  12     1302.72     1442.50     91.48 o 
   3   2  12      279.54      372.09     43.86 o 
   4   2  12     1642.53     1614.65    101.68 o 
   5   2  12      189.93      211.29     37.81 o 
   6   2  12     1812.68     1532.30     99.99 o 
   7   2  12     1953.76     1855.18    187.25 o 
   8   2  12     3967.47     3913.80    344.39 o 
  -5   3  12      515.33      566.99    106.31 o 
  -4   3  12        1.20       95.57     58.49 o 
  -3   3  12       36.70       34.60     52.73 o 
  -2   3  12     1599.81     1475.33    157.12 o 
  -1   3  12     3302.85     3394.65    200.57 o 
   0   3  12     7435.95     7649.72    419.35 o 
   1   3  12     4827.39     5221.44    292.02 o 
   2   3  12     5130.84     5925.02    304.70 o 
   3   3  12     3942.82     4319.52    271.83 o 
   4   3  12     4073.32     4371.54    232.33 o 
   5   3  12     3568.12     3563.86    194.01 o 
   6   3  12     2042.11     2111.58    127.68 o 
   7   3  12     1233.99     1255.73    140.99 o 
   8   3  12        9.49      -28.84     62.61 o 
  -5   4  12     2957.77     3098.34    285.57 o 
  -4   4  12     2405.58     2804.57    258.26 o 
  -3   4  12     1794.13     1794.92    128.83 o 
  -2   4  12     1495.57     1586.33    113.11 o 
  -1   4  12      756.54      763.88    138.48 o 
   0   4  12        4.52       10.32     27.80 o 
   1   4  12        8.48       21.29     28.14 o 
   2   4  12      931.88     1040.93     61.08 o 
   3   4  12      598.13      659.73     55.72 o 
   4   4  12     3311.23     3672.51    198.57 o 
   5   4  12     5269.83     5449.85    286.26 o 
   6   4  12     7133.36     6659.87    342.64 o 
   7   4  12     5804.95     5520.28    292.20 o 
   8   4  12     3112.61     3002.93    266.62 o 
  -4   5  12     2898.00     2878.68    191.05 o 
  -3   5  12     3472.46     3279.60    206.32 o 
  -2   5  12     6557.08     6503.38    366.14 o 
  -1   5  12     4413.79     4482.12    258.45 o 
   0   5  12     3650.26     3992.50    232.09 o 
   1   5  12     3913.34     4089.29    235.04 o 
   2   5  12     1531.16     1616.38    151.34 o 
   3   5  12     2268.01     2192.45    126.62 o 
   4   5  12      196.88      258.28     37.75 o 
   5   5  12       37.53       58.73     29.96 o 
   6   5  12      623.57      675.41     59.41 o 
   7   5  12      748.32      721.52     70.06 o 
   8   5  12     2363.69     2189.04    134.81 o 
  -4   6  12      361.04      301.36     74.99 o 
  -3   6  12       23.49      123.15     49.10 o 
  -2   6  12     1248.42     1163.42     96.38 o 
  -1   6  12     1228.74     1238.20     96.45 o 
   0   6  12     2367.82     2134.11    138.43 o 
   1   6  12     2491.50     2522.07    155.55 o 
   2   6  12     5495.58     5493.93    306.77 o 
   3   6  12     4749.25     4829.76    212.50 o 
   4   6  12     5318.67     5683.93    294.09 o 
   5   6  12     5627.51     5951.37    307.79 o 
   6   6  12     1795.34     1743.02    164.14 o 
   7   6  12     2130.42     2003.10    122.71 o 
   8   6  12      298.67      349.38     71.69 o 
  -3   7  12     3084.77     3009.00    200.84 o 
  -2   7  12      930.46      883.48    103.46 o 
  -1   7  12     1318.02     1287.12    102.01 o 
   0   7  12      453.67      415.35     54.40 o 
   1   7  12      539.97      569.56     46.57 o 
   2   7  12       86.49       72.18     31.67 o 
   3   7  12      878.23      953.40     60.92 o 
   4   7  12     1285.31     1300.57     85.13 o 
   5   7  12     2450.77     2395.48    189.79 o 
   6   7  12     5557.25     5922.10    418.34 o 
   7   7  12     4184.50     4287.66    318.00 o 
  -2   8  12     3263.55     2976.59    197.57 o 
  -1   8  12     3372.23     3509.07    219.76 o 
   0   8  12     4984.99     5256.37    304.70 o 
   1   8  12     5298.22     5336.55    245.48 o 
   2   8  12     2986.22     2798.25    170.60 o 
   3   8  12     3654.08     3388.38    296.47 o 
   4   8  12      421.70      409.10     52.78 o 
   5   8  12     1194.95     1188.90    119.55 o 
   6   8  12       17.63       64.26     49.43 o 
   7   8  12      161.63      248.83     63.44 o 
  -1   9  12      132.75      133.18     51.61 o 
   0   9  12      858.09      791.31     80.98 o 
   1   9  12     2298.60     2549.63    205.41 o 
   2   9  12     2999.34     3418.39    445.32 o 
   3   9  12     3938.75     4088.29    355.97 o 
   4   9  12     5328.80     5709.43    306.82 o 
   5   9  12     3686.39     4293.83    317.91 o 
   6   9  12     2490.00     2470.35    202.15 o 
   0  10  12     1420.41     1299.49    161.20 o 
   1  10  12     1271.22     1388.86    108.01 o 
   2  10  12       55.99       32.10     33.39 o 
   3  10  12        1.11      -16.48     61.79 o 
   4  10  12     1044.01     1382.49    166.52 o 
  -1  -5  13     3934.97     3845.88    341.07 o 
   0  -5  13     4278.02     4444.79    384.92 o 
   1  -5  13     1971.68     1848.50    206.21 o 
   2  -5  13     1980.65     1969.75    214.46 o 
   3  -5  13      435.20      431.81    115.37 o 
  -2  -4  13      816.34      741.84    121.99 o 
  -1  -4  13      872.03      983.40    132.71 o 
   0  -4  13     1811.82     1611.65    179.81 o 
   1  -4  13     3711.22     3924.96    348.48 o 
   2  -4  13     5049.91     4777.00    408.28 o 
   3  -4  13     5083.35     5574.48    470.26 o 
   4  -4  13     4070.13     4032.08    365.88 o 
  -3  -3  13     2179.60     2310.71    230.99 o 
  -2  -3  13     2379.21     2365.52    228.55 o 
  -1  -3  13      937.15      909.26    124.48 o 
   0  -3  13      805.68      701.47    108.81 o 
   1  -3  13       47.22       28.01     69.21 o 
   2  -3  13      193.27      111.23     77.45 o 
   3  -3  13      594.86      631.31    112.91 o 
   4  -3  13     2119.66     2352.77    235.11 o 
   5  -3  13     4008.96     4427.55    390.64 o 
  -3  -2  13     2555.00     2676.02    254.15 o 
  -2  -2  13     5229.50     4776.13    400.08 o 
  -1  -2  13     5329.39     5283.52    435.68 o 
   0  -2  13     6661.72     6707.48    537.86 o 
   1  -2  13     3704.04     3637.17    317.14 o 
   2  -2  13     1268.34     1474.29    164.91 o 
   3  -2  13     1947.27     1813.97    193.85 o 
   4  -2  13      270.39      154.91     73.34 o 
   5  -2  13      425.98      460.66    102.19 o 
   6  -2  13       65.21       48.61     84.86 o 
  -4  -1  13     1039.60      992.55    134.37 o 
  -3  -1  13      157.98      172.20     76.63 o 
  -2  -1  13      199.50      107.94     72.51 o 
  -1  -1  13      542.61      611.52    101.37 o 
   0  -1  13     1031.11     1041.25    126.96 o 
   1  -1  13     2826.11     2919.54    261.66 o 
   2  -1  13     3390.08     3373.96    293.96 o 
   3  -1  13     3576.03     3758.30    322.90 o 
   4  -1  13     5659.54     5519.58    452.32 o 
   5  -1  13     4905.89     5266.87    436.36 o 
   6  -1  13     4075.85     4204.02    368.37 o 
  -4   0  13     4893.88     4977.86    416.47 o 
  -3   0  13     5299.34     4461.33    376.94 o 
  -2   0  13     5699.57     5881.92    476.31 o 
  -1   0  13     4802.86     4686.27    386.80 o 
   0   0  13     1814.20     1838.64    179.82 o 
   1   0  13     1077.84     1057.79    122.85 o 
   2   0  13      511.13      531.57     90.66 o 
   3   0  13      809.71      657.80    103.04 o 
   4   0  13     1074.84     1272.94    145.93 o 
   5   0  13     1475.23     1689.70    178.95 o 
   6   0  13     1492.96     1876.03    198.74 o 
   7   0  13     4402.02     4701.11    408.07 o 
  -4   1  13      889.00      915.81    129.42 o 
  -3   1  13     1425.35     1495.84    161.62 o 
  -2   1  13     3350.40     3625.52    309.63 o 
  -1   1  13     4939.93     5003.38    409.16 o 
   0   1  13     5184.45     5738.67    459.69 o 
   1   1  13     4196.77     4647.61    380.07 o 
   2   1  13     4453.44     4558.35    374.35 o 
   3   1  13     4214.43     4669.84    383.37 o 
   4   1  13     2398.57     2642.23    239.30 o 
   5   1  13     1089.38     1363.88     94.48 o 
   6   1  13      122.05      167.27     42.90 o 
   7   1  13       28.49      -33.78     73.32 o 
  -4   2  13     1544.33     1708.66    184.72 o 
  -3   2  13     1153.45     1154.25    138.51 o 
  -2   2  13      444.74      479.62     84.06 o 
  -1   2  13       31.37       89.13     37.17 o 
   0   2  13      850.90      943.04    115.41 o 
   1   2  13     1246.23     1278.90    135.23 o 
   2   2  13     1920.68     2209.22    202.11 o 
   3   2  13     3020.64     3381.40    186.64 o 
   4   2  13     4838.35     5283.31    278.55 o 
   5   2  13     5997.03     5926.56    312.07 o 
   6   2  13     5341.06     5502.26    292.48 o 
   7   2  13     3938.27     3640.55    205.69 o 
  -4   3  13     3140.72     2964.17    273.22 o 
  -3   3  13     4222.56     4248.43    357.68 o 
  -2   3  13     4140.48     4068.47    342.83 o 
  -1   3  13     3702.26     3997.43    234.77 o 
   0   3  13     1690.35     1792.97    121.88 o 
   1   3  13     2112.47     2044.49    188.94 o 
   2   3  13     1408.39     1505.82    149.26 o 
   3   3  13       41.80       49.96     46.96 o 
   4   3  13      403.77      417.09     48.88 o 
   5   3  13      878.36      958.00     75.46 o 
   6   3  13     1344.73     1326.31     96.89 o 
   7   3  13     2162.56     2068.84    130.95 o 
  -4   4  13      176.30      183.74     80.75 o 
  -3   4  13      505.67      592.54     99.72 o 
  -2   4  13     2874.18     2944.14    185.30 o 
  -1   4  13     3261.17     3061.94    188.55 o 
   0   4  13     4389.91     4481.02    304.90 o 
   1   4  13     2773.67     2924.26    332.64 o 
   2   4  13     4040.34     4637.91    370.93 o 
   3   4  13     5772.26     6346.37    327.08 o 
   4   4  13     3436.51     3405.30    204.79 o 
   5   4  13     2114.07     2392.59    141.42 o 
   6   4  13     1263.93     1311.13     93.52 o 
   7   4  13      478.36      481.45     57.47 o 
  -3   5  13      897.50      998.41     94.12 o 
  -2   5  13      461.14      512.60    107.96 o 
  -1   5  13      433.73      388.42     54.46 o 
   0   5  13      256.53      235.12     43.99 o 
   1   5  13      430.26      489.15     72.93 o 
   2   5  13     1857.39     1895.34    125.03 o 
   3   5  13     2103.79     2318.48    134.38 o 
   4   5  13     4489.47     4915.66    258.80 o 
   5   5  13     4400.60     4604.96    245.87 o 
   6   5  13     5025.79     5057.00    305.38 o 
   7   5  13     4128.28     4230.99    290.32 o 
  -3   6  13     3670.63     3329.56    215.83 o 
  -2   6  13     4596.38     4868.12    288.22 o 
  -1   6  13     3451.78     3413.85    209.09 o 
   0   6  13     2727.18     2807.80    176.33 o 
   1   6  13     3518.56     3528.41    210.36 o 
   2   6  13     1434.26     1578.65    168.64 o 
   3   6  13      729.49      858.43     67.32 o 
   4   6  13      499.71      557.36     52.94 o 
   5   6  13       20.21        4.46     29.69 o 
   6   6  13      790.88      854.73     91.08 o 
   7   6  13     2540.94     2558.27    152.85 o 
  -2   7  13      303.73      338.29     61.22 o 
  -1   7  13     1195.80     1199.01     98.78 o 
   0   7  13     3683.18     3812.07    229.48 o 
   1   7  13     3308.40     3158.46    193.05 o 
   2   7  13     5601.44     5825.51    328.04 o 
   3   7  13     4391.49     4503.48    258.68 o 
   4   7  13     3645.99     4035.74    218.25 o 
   5   7  13     4029.09     4411.32    322.94 o 
  -1   8  13      928.08     1018.62     96.12 o 
   0   8  13      491.31      497.05     64.41 o 
   1   8  13        8.29       37.99     38.60 o 
   2   8  13      263.95      274.15     46.30 o 
   3   8  13     1126.78      971.19    125.31 o 
   4   8  13     1639.37     1698.05    151.74 o 
   5   8  13     2064.31     2462.32    201.28 o 
   1   9  13     4838.40     5065.49    297.75 o 
   2   9  13     3436.22     3920.31    459.03 o 
   3   9  13     1999.76     2197.44    219.41 o 
   4   9  13      457.09      566.97    102.19 o 
  -1  -3  14     2276.91     2474.99    242.55 o 
   0  -3  14     3403.16     3360.09    304.64 o 
   1  -3  14     2815.22     2949.56    276.47 o 
   2  -3  14     4645.65     4573.04    398.23 o 
   3  -3  14     3973.39     3884.79    352.64 o 
  -2  -2  14     1125.29     1109.67    145.92 o 
  -1  -2  14     1049.86     1057.69    141.80 o 
   0  -2  14       55.96       95.57     70.03 o 
   1  -2  14      559.67      401.36     91.48 o 
   2  -2  14     1154.73     1251.52    155.00 o 
   3  -2  14     2122.91     2167.12    226.03 o 
   4  -2  14     1508.93     2241.31    233.37 o 
  -2  -1  14     4679.90     4766.49    404.85 o 
  -1  -1  14     4307.71     4611.16    389.91 o 
   0  -1  14     4282.83     4299.81    367.61 o 
   1  -1  14     3831.82     4290.38    365.03 o 
   2  -1  14     1965.27     2179.35    214.47 o 
   3  -1  14     1519.56     1947.82    204.51 o 
   4  -1  14      236.60      378.21     98.05 o 
   5  -1  14       98.90      191.97     88.16 o 
  -2   0  14       84.10       25.54     66.74 o 
  -1   0  14      701.75      633.00    108.80 o 
   0   0  14     1993.18     1921.21    195.50 o 
   1   0  14     3582.40     3895.11    333.61 o 
   2   0  14     3749.86     3556.10    310.52 o 
   3   0  14     4537.54     4614.59    389.16 o 
   4   0  14     5865.75     5816.41    477.95 o 
   5   0  14     4508.04     5074.21    426.29 o 
  -3   1  14     4046.03     4218.60    365.04 o 
  -2   1  14     2000.72     2279.98    222.72 o 
  -1   1  14     1665.62     1854.82    191.34 o 
   0   1  14     1174.13     1221.88    143.46 o 
   1   1  14      301.96      284.29     77.46 o 
   2   1  14      147.03      156.55     69.21 o 
   3   1  14      434.99      378.26     86.53 o 
   4   1  14     1434.61     1458.73    162.45 o 
   5   1  14     1595.56     1814.29    192.15 o 
   6   1  14     2616.76     2389.68    234.35 o 
  -3   2  14     2734.62     2724.07    255.82 o 
  -2   2  14     3397.92     3711.07    322.81 o 
  -1   2  14     4364.36     4780.07    394.07 o 
   0   2  14     2697.65     2924.84    261.62 o 
   1   2  14     5093.01     5692.72    457.93 o 
   2   2  14     3651.53     3910.25    328.68 o 
   3   2  14     2956.44     2929.47    260.01 o 
   4   2  14      554.45      656.85    103.02 o 
   5   2  14      167.35      266.96     79.10 o 
   6   2  14        6.24       21.30     83.62 o 
  -2   3  14      250.37      224.95     73.33 o 
  -1   3  14       24.87       35.43     60.97 o 
   0   3  14     1594.45     1525.70    160.82 o 
   1   3  14     1638.21     1545.55    161.65 o 
   2   3  14     3259.15     3367.64    287.31 o 
   3   3  14     3379.55     3840.74    209.72 o 
   4   3  14     4064.79     4624.43    247.90 o 
   5   3  14     5213.42     6028.76    317.63 o 
   6   3  14     4527.21     4879.83    265.36 o 
  -2   4  14     2166.47     2097.86    207.06 o 
  -1   4  14     3890.33     3896.17    303.92 o 
   0   4  14     1643.80     1709.72    121.30 o 
   1   4  14      892.11      934.79    112.93 o 
   2   4  14      213.18      276.85     66.74 o 
   3   4  14       34.45       39.07     34.14 o 
   4   4  14     1254.01     1427.21     97.43 o 
   5   4  14     2401.84     2930.05    169.04 o 
   6   4  14     2802.67     3066.98    177.90 o 
  -2   5  14     2659.44     2668.36    177.31 o 
  -1   5  14     4099.32     4272.83    255.76 o 
   0   5  14     3439.31     3434.06    208.95 o 
   1   5  14     3411.78     3547.14    213.01 o 
   2   5  14     2353.14     2558.62    223.60 o 
   3   5  14     5210.72     5843.44    308.32 o 
   4   5  14     3728.66     4389.81    235.96 o 
   5   5  14     1878.19     2166.79    198.78 o 
   6   5  14      399.08      422.38     55.54 o 
  -1   6  14       69.36       94.85     46.60 o 
   0   6  14      320.14      414.54     60.57 o 
   1   6  14     1010.25      922.28     80.97 o 
   2   6  14     2670.25     2686.15    168.98 o 
   3   6  14     2746.43     3079.11    258.31 o 
   4   6  14     3851.60     4022.41    220.06 o 
   5   6  14     4712.62     5109.73    273.35 o 
   0   7  14     2442.50     2591.67    170.61 o 
   1   7  14     3020.87     3052.95    190.98 o 
   2   7  14     1216.02     1305.41    101.31 o 
   3   7  14       37.92       -3.30     48.61 o 
   4   7  14        0.17       32.54     34.37 o 
   2   8  14     5941.07     5971.25    497.74 o 
   1  -1  15      653.88      551.38    103.85 o 
   2  -1  15     1504.61     1805.07    196.26 o 
   0   0  15     3837.25     4072.74    355.08 o 
   1   0  15     1580.39     1809.29    192.14 o 
   2   0  15     1696.11     2158.27    217.72 o 
   3   0  15       46.72       67.56     78.27 o 
   0   1  15     3410.24     3464.12    308.77 o 
   1   1  15     5860.78     6831.26    549.01 o 
   2   1  15     4575.17     5315.64    438.70 o 
   3   1  15     4040.34     4131.96    355.96 o 
   4   1  15     4581.47     5413.72    449.42 o 
   0   2  15      632.93      571.15    105.49 o 
   1   2  15      180.35      175.50     76.63 o 
   2   2  15      343.76      438.39     90.64 o 
   3   2  15     1133.05     1287.76    149.22 o 
   4   2  15     1016.88      995.84    134.37 o 
   0   3  15     3804.87     4071.89    346.83 o 
   1   3  15     3039.61     3412.21    299.62 o 
   2   3  15     5129.97     5269.56    429.76 o 
   3   3  15     2173.06     2283.49    217.79 o 
   4   3  15      715.24      876.14    119.51 o 
   0   4  15     1788.07     1721.26    180.62 o 
   1   4  15     1509.71     1608.01    166.57 o 
   2   4  15     1288.87     1388.47    149.24 o 
   3   4  15     3260.58     3465.46    297.18 o 
   4   4  15     4974.11     5392.50    287.51 o 
   1   5  15      217.32      229.06     69.21 o 
   2   5  15        4.09       -0.82     56.02 o 
   3   5  15      166.37      119.47     64.27 o 
                                                 
